# Supplementary material for: Reasons for Hospitalizations and Emergency Department Visits Among Patients with Essential Tremor
Source: Tremor Other Hyperkinet Mov (N Y). 2024 Sep 23;14:47. doi: 10.5334/tohm.934 (PMC11428660; doi:10.5334/tohm.934)
Supplement: Supplementary File 1. — Figure 1 and Tables 1 to 4. [file tohm-14-1-934-s1.zip]

Archive with 9 entries (9 files):
- tohm-934_howard-s1/Supplementary Figure 1.docx
- tohm-934_howard-s1/Supplementary Figure 1.pdf
- tohm-934_howard-s1/Supplementary Table 1.xlsx
- tohm-934_howard-s1/Supplementary Table 2.docx
- tohm-934_howard-s1/Supplementary Table 2.pdf
- tohm-934_howard-s1/Supplementary Table 3.docx
- tohm-934_howard-s1/Supplementary Table 3.pdf
- tohm-934_howard-s1/Supplementary Table 4.docx
- tohm-934_howard-s1/Supplementary Table 4.pdf
