# Supplementary material for: Reasons for Hospitalizations and Emergency Department Visits Among Patients with Essential Tremor
Source: Tremor Other Hyperkinet Mov (N Y). 2024 Sep 23;14:47. doi: 10.5334/tohm.934 (PMC11428660; doi:10.5334/tohm.934)
Supplement: Supplementary File 1. — Figure 1 and Tables 1 to 4. [file tohm-14-1-934-s1.zip › tohm-934_howard-s1/Supplementary Table 1.xlsx]

## Sheet: Master list
Diagnostic Group	Diagnosis Name	ICD-10 Code	ICD-9 Code
Digestive	disease due to eimeria	A07.8	7.8
Digestive	adhesions and ankylosis of temporomandibular joint	M26.619	524.61
Digestive	v. cholera	NULL	1.9
Digestive	inflammation of the bile ducts	NULL	576.1
Digestive	tmj disorder	NULL	524.6
Digestive	natal teeth	K00.6	520.6
Digestive	bacillus cereus food poisoning	A05.4	5.89
Digestive	other diseases and conditions of the teeth and supporting structures	NULL	525.8
Digestive	peritonitis, purulent	NULL	567.29
Digestive	acute pain of mouth	K13.79	528.9
Digestive	circumpubertal periodontitides	NULL	523.4
Digestive	angiodyspl sm intes no duod w/o bleed	NULL	569.84
Digestive	intestinal infection	NULL	6
Digestive	irregular bowel habits	R19.8	569.89
Digestive	umbilical hernia without obstruction or gangrene	K42.9	553.1
Digestive	stenosis of rectum and anus	K62.4	569.2
Digestive	angle's class ii	M26.212	524.22
Digestive	ulcer stomach	NULL	531.9
Digestive	crohn's disease with intestinal obstruction (cms-hcc)	K50.912	555.9, 560.9
Digestive	cutaneous amebiasis	A06.7	NULL
Digestive	abscess of oral space	K12.2	528.3
Digestive	failure of dental implant due to infection	M27.62	525.71
Digestive	intestinal infection	NULL	4
Digestive	shigella infection, other	A03.8	4.8
Digestive	liver and biliary tract disorders in pregnancy	NULL	576.9
Digestive	intestinal infection	NULL	8.66
Digestive	biliary cast syndrome of transplanted liver	NULL	576.8
Digestive	comp bariatrc proc	NULL	539
Digestive	chronic or unspecified peptic ulcer, unspecified site, with perforation and obstruction	K27.5, K56.609	533.51
Digestive	developmental abnormality of tooth size and form	K00.2	520.2
Digestive	faecal impaction of rectum	NULL	560.32
Digestive	common bile duct obstruction of transplanted liver	NULL	576.2
Digestive	enteropathic arthropathies of multiple sites	M07.69	569.9, 713.1, 716.89
Digestive	gastrointestinal bleed	K92.2	578.9
Digestive	disturbance of tooth eruption or exfoliation	K00.6	520.6
Digestive	non-tuberculous iliopsoas abscess (cms-hcc)	K68.12	567.31
Digestive	leukoedema of mouth	NULL	528.79
Digestive	failure of dental implant due to peri-implantitis	M27.62	525.72
Digestive	alveolar exostosis	M27.8	526.81
Digestive	gastritis without bleeding due to alcohol	K29.20	535.3
Digestive	tooth disease	NULL	525.8
Digestive	overhanging of tooth restoration	K08.52	525.62
Digestive	perianal cyst	K62.89	569.49
Digestive	other gallbladder disorder	NULL	575.8
Digestive	disorder of appendix	NULL	543
Digestive	giardiasis (lambliasis)	A07.1	NULL
Digestive	atrophy, tongue	K14.8	529.8
Digestive	limitation of activities due to digestive disorder	Z73.6, K92.9	569.9
Digestive	c. difficile colitis	A04.72	8.45
Digestive	sore of lip	K13.0	528.5
Digestive	food intolerance	K90.49	579.8
Digestive	acute intestinal vascular insufficiency (cms-hcc)	K55.059	557
Digestive	gangrene intestine	NULL	557
Digestive	obst of bile duct	NULL	576.2
Digestive	ulcer, curling's	NULL	532.9
Digestive	gastroenteritis due to antineoplastics	K52.1, T45.1X5A	558.9, E933.1
Digestive	vomiting, following gastrointestinal surgery	NULL	564.3
Digestive	upper gastrointestinal bleed	K92.2	578.9
Digestive	bilateral inguinal hernia with obstruction and without gangrene	K40.00	550.12
Digestive	oddi's sphincter	NULL	576.8
Digestive	post-dysenteric reactive arthropathy of the hand	M02.149	009.0, 711.34
Digestive	diseases of pulp and periapical tissues	NULL	522.9
Digestive	haemorrhagic proctitis	NULL	569.49
Digestive	bariatric surgery status	Z98.84	NULL
Digestive	achlorhydric diarrhoea	NULL	536
Digestive	viral intestinal infection unspecified	NULL	8.8
Digestive	liver failures, fulminant	NULL	572.8
Digestive	mandibular osteitis	M27.3	526.5
Digestive	snaggle-toothed	M26.39	524.39
Digestive	mucosal abnormality of rectum	K62.9	569.49
Digestive	appendicitis, acute, with generalized peritonitis	K35.209	540
Digestive	chronic gingivitis	K05.10	523.1
Digestive	mural thickening causing obstruction (cms-hcc)	K56.699	560.89
Digestive	prominent chin	NULL	524.09
Digestive	chronic or gastrojejunal ulcer with perforation and obstruction (cms-hcc)	K28.5, K56.699	534.51
Digestive	open margin on tooth restoration	K08.51	525.61
Digestive	intestinal ulcer	NULL	532.9
Digestive	hairy tongues	NULL	529.3
Digestive	abrasion of teeth, enamel	K03.1	521.21
Digestive	bleeding ulcer with perforation	NULL	532.2
Digestive	gastrojejunal ulcer with hemorrhage and perforation but without obstruction (cms-hcc)	K28.6	534.6
Digestive	milk intolerance	K90.49	579.8
Digestive	gastrojejunal ulcer, with obstruction	K28.9	534.91
Digestive	subluxation of tooth	K08.89	525.8
Digestive	periostitis of jaw	M27.2	526.4
Digestive	chronic ulcer of the stomach and intestines	K28.7	533.7
Digestive	frenkeliosis	A07.8	7.8
Digestive	intestinal infection due to other organism, nec	NULL	9
Digestive	hepatic peliosis	K76.4	573.8
Digestive	persistent teeth	K00.6	520.6
Digestive	gallstone of gallbladder and bile duct with infection of gallbladder	NULL	574.8
Digestive	ulceration, palate soft	NULL	528.9
Digestive	duplicated collection urinary system	NULL	532.31
Digestive	complete loss of teeth, class iii	K08.103	525.43, 525.10
Digestive	tremors, rubral	NULL	572.8
Digestive	unspecified alveolar anomaly	M26.70	524.7
Digestive	fascial space infection of mouth	K12.2	528.3
Digestive	fat in bowel movements due to disease in pancreas	NULL	579.4
Digestive	parenteral nutrition associated liver disease	K76.9, T50.905A	571.8
Digestive	biliary stasis of transplanted liver	NULL	576.8
Digestive	cystic disease of liver	Q44.6	573.8
Digestive	diverticulosis of small intestine	K57.10	562
Digestive	adynamic ileus (cms-hcc)	K56.0	560.1
Digestive	persistent vomiting (not of pregnancy)	R11.15	536.2
Digestive	incarcerated inguinal hernia	K40.30	550.1
Digestive	adhesion of abdominal wall	K66.0	568
Digestive	hernia, umbilical, with gangrene	K42.1	551.1
Digestive	infection by caryospora	NULL	7.8
Digestive	ac marginal ulcer w perf	NULL	534.1
Digestive	congenital maxillary hyperplasia	M26.01	524.01
Digestive	ruptured suppurative appendicitis	K35.32	540
Digestive	perforated ulcer	NULL	531.5
Digestive	complete loss of teeth due to other specified cause, class i	NULL	525.41
Digestive	colitis cystica profunda	K63.89	569.89
Digestive	radiation gastritis	K29.60	535.4
Digestive	fatal familial intrahepatic cholestasis syndrome	E80.6, K76.89, K83.1	277.4, 573.8, 576.8
Digestive	steatorrhea, idiopathic, adult	K90.9	579
Digestive	postcholedochostomy syndromes	NULL	576
Digestive	colitis, mucous	NULL	564.89
Digestive	persistent vomiting in pediatric patient	R11.15	536.2
Digestive	crohn's disease of small intestine with rectal bleeding (cms-hcc)	K50.011	555
Digestive	maxillary and mandibular macrogenia	M26.05	524.05
Digestive	deciduous teeth	NULL	520.6
Digestive	biliary infection	K83.09	576.1
Digestive	divrticulos-sm gut/hemor	NULL	562.02
Digestive	abrasion of teeth	NULL	521.25
Digestive	fatty liver caused by alcoholism	NULL	571
Digestive	polyp of esophagus	K22.81	530.89
Digestive	chronic ischaemic colitis	NULL	557.1
Digestive	unspecified disorder of stomach and duodenum	K31.9	537.9
Digestive	hemorrhage of biliary anastomosis	T85.838A	576.8
Digestive	hemorrhagic proctocolitides	NULL	556.2
Digestive	arthropathy of temporomandibular joint	M26.659	524.69
Digestive	fatty liver disease, nonalcoholic	K76.0	571.8
Digestive	traumatic bone cyst of jaw	M27.40	526.2
Digestive	hernia of appendix with gangrene	K45.1	551.8
Digestive	chronic yellow atrophy (cms-hcc)	K72.10	571.8
Digestive	intractable nausea and vomiting	R11.2	536.2
Digestive	tremor, flapping	NULL	572.8
Digestive	angiodysplasia of stomach and duodenum with haemorrhage	NULL	537.83
Digestive	glossalgia	K14.6	529.6
Digestive	ileo-anal pouch ulcer (cms-hcc)	K91.858	569.79
Digestive	hernia, diaphragmatic, with gangrene	K44.1	551.3
Digestive	allergic jejunitis	K52.29	558.3
Digestive	chronic yellow atrophy (liver) (cms-hcc)	K72.10	571.8
Digestive	chronic periodontitis	K05.30	523.4
Digestive	inguinal hernia with gangrene	NULL	550.03
Digestive	acute constipation	K59.00	564
Digestive	gastritis, eosinophilic	K52.81	535.7
Digestive	fatty metamorphosis of liver	K76.0	571.8
Digestive	cholangitic cirrhosis (cms-hcc)	K74.3	571.6
Digestive	nonfluoride enamel opacities	K00.3	520.3
Digestive	acute cecitis with rupture of appendix	K35.32	540
Digestive	diverticulitis of small intestine with hemorrhage	K57.13	562.03
Digestive	chronic ulceration of the small intestine and colon	NULL	556.1
Digestive	hernia, lumbar, with, obstruction	NULL	552.8
Digestive	fluid in the peritoneal space	NULL	568.82
Digestive	tongue hairy	NULL	529.3
Digestive	gastrointestinal mucositis (ulcerative)	K92.81	538
Digestive	fatty stool	K90.9	579.8
Digestive	stones, gall	NULL	574.2
Digestive	ulcer of the duodenum (part of small intestine)	NULL	532.9
Digestive	stenosis pyloric	NULL	537
Digestive	atrophy of edentulous mandibular alveolar ridge	NULL	525.2
Digestive	stases, intrahepatic biliary	NULL	573.8
Digestive	fractured dental implant	M27.63	525.73
Digestive	erosion, unspecified	NULL	521.3
Digestive	gallbladder necrosis	K81.0	575
Digestive	oral infection	K12.2	528.9
Digestive	peritoneal adhesions without obstruction	K66.0	568
Digestive	intestinal infection due to other organisms	A08.8	9
Digestive	other specified periodontal diseases	K05.5	523.8
Digestive	regional enteritis of colon (cms-hcc)	K50.10	555.1
Digestive	congenital absence of teeth	K00.0	520
Digestive	peptic ulcer of oesophagus	NULL	530.2
Digestive	chin recession	M26.06	524.06
Digestive	fecal impaction of colon (cms-hcc)	K56.41	560.32
Digestive	pharyngo esophageal diverticulum	NULL	530.6
Digestive	ache stomach	NULL	536.8
Digestive	cellulitis of intraoral region	K12.2	528.3
Digestive	hernia	NULL	550.9
Digestive	liver lesion, right lobe	K76.9	573.8
Digestive	gingiva disorder	K06.9	523.9
Digestive	ge (gastroenteritis)	K52.9	558.9
Digestive	hyperplasia of appendix	K38.0	543
Digestive	fecal peritonitis (cms-hcc)	K65.8	567.89
Digestive	localized salmonella infection, unspecified	A02.20	NULL
Digestive	biliary stases	NULL	576.8
Digestive	ankylosis, dentoalveolar	NULL	521.6
Digestive	ulcer	NULL	533.7
Digestive	chronic amoebiasis	NULL	6.1
Digestive	congenital secretory diarrhoea, chloride type	NULL	579.8
Digestive	treitz's hernia	NULL	553.8
Digestive	infection, vibrio, parahaemolyticus	NULL	5.4
Digestive	peptic ulcer disease	K27.9	533.9
Digestive	neonatal osteomyelitis of jaw	M27.2	526.4
Digestive	acute duodenal ulcer nos	NULL	532.3
Digestive	acute duodenal ulcer with hemorrhage, perforation, and obstruction (cms-hcc)	K26.2	532.21
Digestive	typhlitis	K52.9	541
Digestive	nonulcer dyspepsia	K30	536.8
Digestive	cysts, mesenteric	NULL	568.89
Digestive	feces, impacted	NULL	560.32
Digestive	tongue inflammation	K14.0	529
Digestive	liver problem	K76.9	573.9
Digestive	pylorospasm, not elsewhere classified	NULL	537.81
Digestive	pyemia, portal	NULL	572.1
Digestive	gastro - esophageal reflux	K21.9	530.81
Digestive	hernia, intermuscular	NULL	553.9
Digestive	giant cell reparative granuloma, central	NULL	526.3
Digestive	inflammatory polyps of colon with fistula (cms-hcc)	K51.413	556.4, 569.81
Digestive	endodontic disease	K04.90	522.9
Digestive	femoral hernia	K41.90	553
Digestive	hepatitis, persistent	NULL	571.41
Digestive	insufficient, vascular, mesenteric	NULL	537.2
Digestive	recurrent dislocation of the temporomandibular joint	NULL	524.69
Digestive	other specified diseases of pancreas	NULL	577.8
Digestive	disease, herter-gee	NULL	579
Digestive	partial loss of teeth due to periodontal diseases, class i	K08.421	525.51, 525.12
Digestive	turista	A09	9.2
Digestive	chronic duodenal ulcer without haemorrhage or perforation and without obstruction	NULL	532.7
Digestive	chronic yellow liver atrophy (cms-hcc)	K72.10	571.8
Digestive	inflammation of the esophagus	NULL	530.1
Digestive	campylobacter enteritis	A04.5	NULL
Digestive	mucocele, gallbladder	K82.1	575.3
Digestive	chronic marginal ulcer	NULL	534.7
Digestive	poisoning, staphylococcal food	NULL	5
Digestive	intestinal malabsorption	K90.9	579.9
Digestive	post-cibal syndrome	K91.1	564.2
Digestive	diarrhea, due to, staphylococcus	NULL	8.41
Digestive	enterocolic fistula	K63.2	569.81
Digestive	nonfunctional tooth	K08.89	525.8
Digestive	limited jaw rom	M26.52	524.52
Digestive	aerobacter enteritis	A04.8	8.2
Digestive	femoral hernia w/ gangren	NULL	551
Digestive	femoral hernia with gangrene	NULL	551.01
Digestive	retrognathism mandibular	NULL	524.1
Digestive	hernia, inguinal, bilateral, with gangrene	K40.10	550.02
Digestive	hemorrhage of rectum and anus	K62.5	569.3
Digestive	chronic osteomyelitis of jaw	M27.2	526.4
Digestive	calculus of bile duct w/acute and chronic cholecystitis w/obstruction	K80.47	574.31, 574.41
Digestive	retention cyst of salivary gland	K11.6	527.6
Digestive	embolic mesenteric infarction (cms-hcc)	K55.069	557
Digestive	hernia, retroperitoneal, with, obstruction	NULL	552.8
Digestive	ulcer, stomach peptic	NULL	531.3
Digestive	heubner-herter disease	K90.0	579
Digestive	short gut syndrome	K90.829	579.3
Digestive	strangulated hiatal hernia	K44.0	552.3
Digestive	infectious mononucleosis hepatitis	NULL	573.1
Digestive	salivary hypersecretion	NULL	527.8
Digestive	mucous membrane inflammation due to cancer therapy	NULL	528.01
Digestive	deciduous tooth retained	NULL	520.6
Digestive	leukoedema of tongue	NULL	528.79
Digestive	proctodynia	K62.89	569.42
Digestive	upper gi - gastrointestinal haemorrhage	NULL	578.9
Digestive	calculus gallbladder w/acute and chronic cholecystitis w/obstruction	K80.13	574.01, 574.11
Digestive	dento alveolar abscess	K04.7	522.5
Digestive	esophagus, columnar-lined	NULL	530.89
Digestive	ulcer, duodenal, with perforation and obstruction	NULL	532.11
Digestive	enterovirus enteritis	A08.39	8.67
Digestive	ulcer peptic with hemorrhage	K27.4	533.4
Digestive	other amebic genitourinary infections	A06.82	NULL
Digestive	jaundice hepatocellular	NULL	573.8
Digestive	diverticular disease of small intestine	K57.10	562
Digestive	dental caries of root surface	K02.7	521.08
Digestive	gastric acidity	K31.89	536.8
Digestive	recurrent bilateral femoral hernia with gangrene	NULL	551.03
Digestive	downward displacement of internal organs	K63.4	569.89
Digestive	intestinal infection, enteritis due to calcivirus	NULL	8.65
Digestive	primary chronic pseudo-obstruction of colon	K59.81	564.89
Digestive	maxillary atrophy, minimal	K08.24	525.24
Digestive	cyst of bile duct	K83.5	576.8
Digestive	strawberry tongue	K14.3	529.3
Digestive	prolapses, gastric mucosa	NULL	537.89
Digestive	chronic dental caries extending to pulp	K02.9	521.03
Digestive	cholestasis-edema syndrome, norwegian type	Q87.89, K83.1, Q82.0	576.8
Digestive	disturbances of oral epithelium/ tongue	NULL	528.7
Digestive	relaxation of lower esophageal sphincter	K21.9	530.89
Digestive	gingival erythema	K06.8	523.9
Digestive	chr or unspec peptic ulcer w haem & perf	NULL	533.6
Digestive	acute peptic ulcer w/ hem/perf	NULL	533.2
Digestive	cicatrizing enterocolitis	NULL	555
Digestive	traction diverticulum of esophagus	K22.5	530.6
Digestive	abdominal cramping in left lower quadrant	R10.32	789.04
Digestive	overgrowth filiform papillae	K14.3	529.3
Digestive	infectious necrosis of pancreas	K85.92	577
Digestive	femoral hernia without mention of obstruction or gangrene	NULL	553
Digestive	hepatitis, chronic active (cms-hcc)	K73.2	571.49
Digestive	gastroparesis due to dm	NULL	536.3
Digestive	malfunction of gastrostomy tube (cms-hcc)	K94.23	536.42
Digestive	ulcer, peptic, acute, with hemorrhage, without obstruction	K27.0	533
Digestive	cicatrizing enterocolitis (cms-hcc)	K50.00	555
Digestive	abscess of mandible	M27.2	526.4
Digestive	cyst, esophagus	NULL	530.89
Digestive	missing, teeth	NULL	525.1
Digestive	acute obstructive appendicitis	K35.80	540.9
Digestive	femoral hernia without mention of obstruction or gangrene, recurrent unilateral or unspecified	K41.91	553.01
Digestive	complications of other bariatric procedure	NULL	539.89
Digestive	traum gingivl edentulous alv rdge lesion	NULL	523.8
Digestive	gallbladder contraction	K82.0	575.2
Digestive	gastric cardia ulcer	K22.10	531.9
Digestive	edentulism, complete, class ii	K08.102	525.42, 525.10
Digestive	unspecified functional disorder of stomach	K31.9	536.9
Digestive	mandibular atrophy, severe	K08.23	525.23
Digestive	coma due to liver disease (cms-hcc)	K72.91	572.2
Digestive	arthropathy of wrist following intestinal bypass	M02.039	713.1
Digestive	fistula, intestine	K63.2	569.81
Digestive	infectious diarrhea	NULL	9.3
Digestive	congenital prognathism	M26.19	524.1
Digestive	bilateral femoral hernia, with gangrene	NULL	551.02
Digestive	transsphincteric anal fistula	K60.3	566
Digestive	hernia with obstruction	K46.0	552.9
Digestive	pill esophagitis due to potassium chloride	K20.80, T50.3X5A	530.19, E944.5
Digestive	spacing, abnormal of tooth, teeth	M26.32	524.3
Digestive	acute necrosis of liver	K72.00	570
Digestive	intolerance, gluten	NULL	579
Digestive	proctocolitis, hemorrhagic	NULL	556.9
Digestive	pill esophagitis due to tetracycline	K20.80, T46.2X5A	530.19, E930.4
Digestive	fibromatosis, gingival	NULL	523.8
Digestive	hernia of unspecified site without mention of obstruction or gangrene	NULL	553.9
Digestive	syndrome, post-choledochojejunostomy	NULL	576
Digestive	small bowel obstruction (cms-hcc)	K56.609	560.9
Digestive	fibrosing colonopathy with colonic stricture (cms-hcc)	K56.699	560.89
Digestive	biliary dyssynergia	NULL	575.8
Digestive	disease caused by shigella dysenteriae	A03.0	4
Digestive	hernia, femoral, bilateral recurrent, with obstruction	K41.01	552.03
Digestive	fibrosis of mesentery	K66.8	568.89
Digestive	localized gingival recession	K06.010	523.24
Digestive	complete loss of teeth due to periodontal disease, class ii	NULL	525.12
Digestive	gangrene, intestinal	NULL	557
Digestive	melena	K92.1	578.1
Digestive	regional ileitis	NULL	555
Digestive	hernia, spigelian	NULL	553.29
Digestive	hepatic failure, unspecified	NULL	572.8
Digestive	pelvic peritonitis, male (cms-hcc)	K65.0	567.21
Digestive	pill oesophagitis due to quinidine	NULL	530.19
Digestive	small intestinal hemorrhage requiring more than four units of blood in 24 hours, admission to icu, or surgery	K92.2	578.9
Digestive	stomach inflammation	NULL	536.9
Digestive	common bile duct stricture of transplanted liver	NULL	576.2
Digestive	cp (chronic pancreatitis) (cms-hcc)	K86.1	577.1
Digestive	vasc insuff intest	NULL	557.9
Digestive	ampullary stenosis	K83.1	576.2
Digestive	acute gastric ulcer with perforation, without mention of obstruction	K25.1	531.1
Digestive	bariatric surgery status	Z98.84	V45.86
Digestive	transposition, teeth	M26.30	524.3
Digestive	anomaly of jaw-cranial base relationship, unspecified	NULL	524.1
Digestive	ulcer, gastric, acute, with perforation and obstruction (cms-hcc)	K25.1	531.11
Digestive	blockage or narrowing of oesophagus	NULL	530.3
Digestive	fever, paratyphoid, b	NULL	2.2
Digestive	periapical abscess with sinus	K04.6	522.7
Digestive	calculus of gallbladder and bile duct with chronic cholecystitis	K80.64	574.1
Digestive	fissural cysts of jaw	K09.1	526.1
Digestive	hard palate ulcer	K12.1	528.9
Digestive	gallbladder, polycystic disease	K82.8	575.8
Digestive	spasm of bowel	K58.9	564.9
Digestive	shigellosis due to shigella sonnei	A03.3	NULL
Digestive	curling's ulcer	NULL	532
Digestive	pyostomatitis vegetans	K12.1	528.09
Digestive	poor oral hygiene	Z91.89	525.9
Digestive	duodenitis without bleeding	K29.80	535.6
Digestive	gingival and periodontal diseases	NULL	523
Digestive	mesenteric artery insufficiency (cms-hcc)	K55.1	557.1
Digestive	acute pericoronitis	K05.20	523.33
Digestive	fissure-in-ano	NULL	565.1
Digestive	abrasion, teeth occupational	K03.1	521.2
Digestive	intraperitoneal bleeding	K66.1	568.81
Digestive	fissured, anal	NULL	565
Digestive	hernia of other specified sites, with obstruction	NULL	552.8
Digestive	peritoneal effusion	R18.8	568.82
Digestive	fissured, tongue	NULL	529.5
Digestive	calculus of cystic duct with acute cholecystitis	K80.00	574
Digestive	gastric haemorrhage	NULL	578.9
Digestive	cirrhoses, liver	NULL	571.5
Digestive	fistula between trachea and innominate artery (cms-hcc)	J86.0	530.84
Digestive	arthropathy of left knee following intestinal bypass	M02.062	713.1
Digestive	amebiasis of skin	A06.7	6.6
Digestive	other disorders of peritoneum	NULL	568
Digestive	granulomatous enterocolitis (cms-hcc)	K50.90	555.9
Digestive	external resorption of tooth	K03.3	521.42
Digestive	e. coli enteritis	A04.4	8
Digestive	dental abrasion extending into pulp	K03.1	521.23
Digestive	ulcer of esophagus without bleeding	K22.10	530.2
Digestive	fatty, liver, alcoholic	NULL	571
Digestive	cirrhosis (liver)	NULL	571.5
Digestive	gastric anastomotic stricture	NULL	537.89
Digestive	gastroduodenal dis nec	NULL	537.89
Digestive	allergy to milk protein	NULL	558.3
Digestive	chronic peptic ulcer hem/perf-ob	NULL	533.61
Digestive	gastritis, chronic atrophic	NULL	535.1
Digestive	cirrhosis of liver due to hepatitis c	NULL	571.5
Digestive	disorder of oral soft tissue	NULL	528
Digestive	recurrent ventral hernia with incarceration	K43.0	552.21
Digestive	ulcer	NULL	533.3
Digestive	other specified disease of digestive system	NULL	569.89
Digestive	haemorrhage from colostomy stoma	NULL	569.69
Digestive	appendicitis, acute with peritoneal abscess	NULL	540.1
Digestive	fistula of small intestine	K63.2	569.81
Digestive	constipation simple	NULL	564
Digestive	cholangitis, obliterative, chronic	K83.09	576.1
Digestive	aggres acute periodontitis	NULL	523.3
Digestive	excessive attrition of teeth	NULL	521.1
Digestive	enteritis, anaerobe nec	NULL	8.46
Digestive	telangiectasis of liver	K76.4	573.8
Digestive	intususception	NULL	560
Digestive	periodontitis, apical, chronic nonsuppurative	NULL	522.6
Digestive	polycystic disease of gallbladder	K82.8	575.8
Digestive	asiatic cholera	NULL	1
Digestive	ruptures, stomach	NULL	537.89
Digestive	abscess, intraabdominal	NULL	567.22
Digestive	dentofacial anterior soft tissue impingement	M26.81	524.81
Digestive	gastric dysfunction	K31.89	536.9
Digestive	overgrowth of gums onto teeth	K06.1	523.8
Digestive	abscess, subphrenic (cms-hcc)	K65.1	567.22
Digestive	iodamoebiasis	NULL	6
Digestive	fistula, bronchoesophageal (cms-hcc)	J86.0	530.89
Digestive	hemorrhage peritoneal	NULL	568.81
Digestive	difficult bowel movements	K59.00	564
Digestive	cameron ulcer	K25.9	531.9
Digestive	hernia, lateral ventral	K43.9	553.29
Digestive	alcoholic liver damage, unspecified	K70.9	571.3
Digestive	fistula, enteroenteric	NULL	569.81
Digestive	cyst, gingival odontogenic	NULL	523.8
Digestive	coffee ground vomiting	K92.0	578
Digestive	partial loss of teeth, class ii	NULL	525.1
Digestive	fused teeth	K00.2	520.2
Digestive	fecal impaction(560.32)	K56.41	560.32
Digestive	ventral hernia, recurrent	K43.2	553.21
Digestive	corkscrew oesophagus	NULL	530.5
Digestive	crohn's disease of small and large intestines (cms-hcc)	K50.80	555.2
Digestive	glossitis rhomboidea mediana	K14.2	529.2
Digestive	fistula, gastrocolic	NULL	537.4
Digestive	other specified intestinal obstruction(560.89)	K56.69	560.89
Digestive	acquired esophageal pouch	K22.5	530.6
Digestive	periodontitis, chronic, generalized	K05.329	523.42
Digestive	fistula, ileorectal	NULL	569.81
Digestive	lumbar hernia	K45.8	553.8
Digestive	acquired intussusception of intestine (cms-hcc)	K56.1	560
Digestive	dryness, mouth	NULL	527.7
Digestive	intestinal infection due to anaerobic bacteria	A04.8	8.46
Digestive	ileal polyp	K63.89	569.89
Digestive	gingival recession, generalized	K06.020	523.25
Digestive	multiple gastrointestinal hemorrhages during admission	K92.2	578.9
Digestive	disease of stomach and intestines	K92.9	569.9
Digestive	acute lower gastrointestinal hemorrhage	K92.2	578.9
Digestive	denture stomatitis	K12.1	528.9
Digestive	open posterior occlusal relationship	M26.221	524.25
Digestive	fistula, pancreatic	NULL	577.8
Digestive	spasm of esophagus	K22.4	530.5
Digestive	intestinal bacterial overgrowth	NULL	564.2
Digestive	chronic or unspecified duodenal ulcer with hemorrhage and perforation, without mention of obstruction	K26.6	532.6
Digestive	congenital exocrine pancreas hypoplasia syndrome	Q45.0	577.8
Digestive	fistula, salivary gland	K11.4	527.4
Digestive	calculus of gallbladder and bile duct with acute and chronic cholecystitis, with obstruction	K80.67	574.81
Digestive	hepatitis	K75.9	573.3
Digestive	small bowel mass	K63.89	569.89
Digestive	fistula, tracheo-esophageal (cms-hcc)	J86.0	530.84
Digestive	other specified disorders of intestine	NULL	569.8
Digestive	echinochasmosis	B66.8	7.8
Digestive	pneumatosis intestinalis cystica	K63.89	569.89
Digestive	lipoma of ileocecal valve	D17.79	214.8
Digestive	recurrent unilateral or unspecified femoral hernia with obstruction	K41.31	552.01
Digestive	dysenter arthrit-l/leg	NULL	9
Digestive	biliary stenosis	K83.1	576.2
Digestive	intestinal mass	K63.89	569.89
Digestive	postdysenteric arthropathy, lower leg	NULL	9
Digestive	barsony - teschendorf syndrome	NULL	530.5
Digestive	fistulas, esophagotracheal	NULL	530.84
Digestive	pneumatosis, cystoides intestinalis	NULL	569.89
Digestive	pneumobilia	K83.8	576.8
Digestive	calculus bile duct w/acute and chronic cholecystitis w/o obstruction	K80.46	574.30, 574.40
Digestive	enteric reactive arthritis (cms-hcc)	M02.10	009.0, 711.30
Digestive	cirrhosis with alcoholism (cms-hcc)	K70.30	571.2
Digestive	fistulas, rectal	NULL	565.1
Digestive	fistulas, salivary gland	NULL	527.4
Digestive	atrophy pancreas	NULL	577.8
Digestive	fistulas, stomach	NULL	537.4
Digestive	coordination lack	NULL	572.8
Digestive	tooth luxations	NULL	525.8
Digestive	partial edentulism	NULL	525.5
Digestive	flap, liver	NULL	572.8
Digestive	gastroesophagitis	K29.70, K20.90	530.19
Digestive	dental abrasion	K03.1	521.2
Digestive	subacute necrosis of liver	K72.00	570
Digestive	gastric ulcer, acute with hemorrhage and obstruction	K25.0	531.01
Digestive	anal hemorrhage	K62.5	569.3
Digestive	fluid collection around pancreas	NULL	577.8
Digestive	colonic disease	K63.9	569.9
Digestive	peptic ulcer hemorrhagic	K27.4	533.4
Digestive	unspecified anomaly of relationship of jaw to cranial base	M26.10	524.1
Digestive	arthropathy of right shoulder following intestinal bypass	M02.011	713.1
Digestive	fluid, peritoneal	NULL	568.82
Digestive	colitis dietetic	NULL	558.9
Digestive	blind duodenal loop syndrome	K91.89	537.89
Digestive	intestinal fistulas	NULL	569.81
Digestive	chronic calculus cholecystitis	K80.10	574.1
Digestive	steatorrhoea	NULL	579.8
Digestive	disto-occlusion	M26.212	524.22
Digestive	ileocolitis	K52.9	555
Digestive	stone, pulp	K04.2	522.2
Digestive	aphthous stomatitides	NULL	528.2
Digestive	gastric mucosal hypertrophy, with hemorrhage	K29.61	535.21
Digestive	cirrhosis, alcoholic (cms-hcc)	K70.30	571.2
Digestive	stones, salivary	NULL	527.5
Digestive	irritation around percutaneous endoscopic gastrostomy (peg) tube site (cms-hcc)	K94.29	536.49
Digestive	damage liver	NULL	571.9
Digestive	alveolar anomaly	M26.70	524.7
Digestive	campylobacter diarrhoea	NULL	8.43
Digestive	liver dysplastic nodule	K76.89	573.8
Digestive	toother formation disturb	NULL	520.4
Digestive	tmj diseases	NULL	524.6
Digestive	partial loss of teeth due to other specified cause, class iv	NULL	525.19
Digestive	inadequate interarch distance	M26.25	524.28
Digestive	giant hypertrophic gastritis	K29.60	535.2
Digestive	articular disc disorder of the tmj	NULL	524.63
Digestive	food intolerance in child	K90.49	579.8
Digestive	fourth molar	NULL	520.1
Digestive	subcapsular hemorrhage of liver	K76.89	573.8
Digestive	gallbladder colic	K80.20	574.2
Digestive	cirrhosis, with alcoholism	NULL	571.2
Digestive	hepatic failure (cms-hcc)	K72.90	572.8
Digestive	chronic steatorrhoea	NULL	579.8
Digestive	ileitides, regional	NULL	555.9
Digestive	gallbladder calculus	NULL	574.21
Digestive	calculus of hepatic duct without obstruction	K80.50	574.5
Digestive	polycystic disease, gallbladder	NULL	575.8
Digestive	volvulus of sigmoid colon (cms-hcc)	K56.2	560.2
Digestive	inflammation of large intestine	NULL	540
Digestive	enteritis, enteropathogenic e. coli	A04.0	8.01
Digestive	phlebitis of portal vein	K75.1	572.1
Digestive	gastrojejunal ulcer, chronic without hemorrhage or perforation	K28.7	534.7
Digestive	fractured dental restorative material with loss of material	K08.531	525.64
Digestive	crowding, tooth	NULL	524.31
Digestive	dentofacial functional abnormality, posterior occlusal support lack	M26.57	524.57
Digestive	acute duoden ulcer w/ hem/perf	NULL	532.2
Digestive	acute gastrojejunal ulcer with hemorrhage, perforation and obstruction (cms-hcc)	K28.2, K56.609	534.21
Digestive	periodontal diseases	NULL	523.9
Digestive	angle's classification	M26.20	524.2
Digestive	appendicitis	NULL	540.9
Digestive	disorder of lip	K13.0	528.5
Digestive	cysts, apical periodontal	NULL	522.8
Digestive	cyst, cystic duct	K82.8	575.8
Digestive	fulminant hepatic failure (cms-hcc)	K72.90	572.8
Digestive	acute gastrojejunal ulcer w haemorrhage	NULL	534
Digestive	stercoral ulcer of anus (sphincter) or rectum (sphincter)	NULL	569.41
Digestive	polyp of ileum	K63.89	569.89
Digestive	fulminant hepatic failures	NULL	572.8
Digestive	amebiasis, unspecified	A06.9	NULL
Digestive	peptic ulcer, chronic without haemorrhage or perforation	NULL	533.7
Digestive	chronic or unspecified gastrojejunal ulcer with perforation (cms-hcc)	K28.5	534.5
Digestive	disease of peritoneum	K66.9	568.9
Digestive	fulminating hepatic failure (cms-hcc)	K72.90	572.8
Digestive	intestinal perforations	NULL	569.83
Digestive	alveolar abscess	K04.7	522.5
Digestive	regenerations, liver	NULL	573.8
Digestive	regional ileitides	NULL	555.1
Digestive	acute duodenal ulcer without haemorrhage or perforation and without obstruction	NULL	532.3
Digestive	liver infection causing collection of pus	K75.0	572
Digestive	tracheoinnominate fistula (cms-hcc)	J86.0	530.84
Digestive	cyst of jaw	NULL	526
Digestive	oral mucosal disease	K13.70	528.9
Digestive	calculus of bile duct with cholangitis without obstruction	NULL	576.1
Digestive	post choledochojejunostomy syndrome	NULL	576
Digestive	anodontia, partial	K00.0	520
Digestive	ulcer, barrett's	K22.10	530.85
Digestive	hyperplastic gingivitis	K05.10	523.1
Digestive	functional bowel disease	K59.9	564.9
Digestive	polyp, anal	NULL	569
Digestive	haemorrhagic colitis	NULL	558.9
Digestive	damage, liver	NULL	571.9
Digestive	idiopathic acute pancreatitis	K85.00	577
Digestive	crohn's disease (regional enteritis)	NULL	555.9
Digestive	parodontoses	K05.5	523.8
Digestive	cholera, unspecified	A00.9	NULL
Digestive	anorectal polyp	K62.0, K62.1	569
Digestive	chronic stomach ulcer with hem	NULL	531.4
Digestive	polyp, gallbladder	NULL	575.6
Digestive	y. enterocolitica enteritis	A04.6	8.44
Digestive	disease, liver, alcoholic	NULL	571.3
Digestive	caries of arrested teeth	K02.3	521.04
Digestive	scatoma (cms-hcc)	K56.49	560.39
Digestive	obstruction of rectum	K62.4	569.2
Digestive	viral intestinal infection	NULL	8.69
Digestive	hepatic focal nodular hyperplasia	K76.89	573.8
Digestive	esophageal stenoses	NULL	530.3
Digestive	sigmoid volvulus (cms-hcc)	K56.2	560.2
Digestive	viral intestinal infection	NULL	8.61
Digestive	atony, stomach	NULL	536.8
Digestive	incisional hernia	K43.2	553.21
Digestive	other specified protozoal intestinal diseases	A07.8	NULL
Digestive	gingival hyperplasia	K06.1	523.8
Digestive	drug-induced hepatic toxicity	K71.6, T50.905A	573.3, E947.9
Digestive	disto-occlusion of teeth	M26.212	524.22
Digestive	retrognathism, mandibular	NULL	524.1
Digestive	unspecified paratyphoid fever	NULL	2.9
Digestive	hepatitides, chronic active	NULL	571.42
Digestive	colonic lump	K63.89	569.89
Digestive	gastrointestinal disorder	K92.9	569.9
Digestive	acute esophageal obstruction	K22.2	530.3
Digestive	dry lips	K13.0	528.5
Digestive	typhoids	NULL	2
Digestive	pulp stone	K04.2	522.2
Digestive	functional disorder of digestive system	NULL	537.89
Digestive	diabetic digestive system disorder	NULL	536.3
Digestive	other disorders of biliary tract	NULL	576
Digestive	typhoid pneumonia	A01.03	NULL
Digestive	oesophagogastric ulcer	NULL	531.9
Digestive	ulcerative, proctitis	NULL	556
Digestive	acd (adult coeliac disease)	NULL	579
Digestive	regional enteritis of the rectum	NULL	555.1
Digestive	unil/unspec ing hernia w obs wo gangr	NULL	550.1
Digestive	typhoid meningitis	A01.01	NULL
Digestive	perineal hernia	NULL	553.8
Digestive	mucous membrane inflammation	R23.8	782.9
Digestive	colitis, amoebic	NULL	6.9
Digestive	inflammation of jaw	M27.2	526.4
Digestive	typhoid bacillus	A01.00	2
Digestive	status post jejunostomy (cms-hcc)	Z93.4	V44.4
Digestive	functional gastric disturbance	K31.9	536.9
Digestive	stones, salivary duct	NULL	527.5
Digestive	turner's hypoplasia	K00.4	520.4
Digestive	pneumoretroperitoneum	K66.8	568.89
Digestive	hepatic sclerosis	K74.1	571.9
Digestive	functional gastrointestinal irritation	K92.9	536.9
Digestive	trichomoniasis, intestinal	A07.8	7.3
Digestive	typhoid myocarditis	A01.02	002.0, 422.0
Digestive	stomach ulcer from aspirin/ibuprofen-like drugs (nsaid's)	NULL	531.9
Digestive	polysialia	NULL	527.8
Digestive	white spot	NULL	521.01
Digestive	anusitis	K62.89	569.49
Digestive	travellers' diarrhoea	NULL	9.2
Digestive	toxico infectious botulism	NULL	5.1
Digestive	tummy pain	NULL	536.8
Digestive	stomach problems	K31.9	536.9
Digestive	summer choleras	NULL	1.9
Digestive	pancreatic disease	K86.9	577.9
Digestive	staphylococcal food poisonings	A05.0	5
Digestive	acute marginal ulcer w/ hem	NULL	534
Digestive	salivary hypersecretion	K11.7	527.7
Digestive	chronic fluoride poisoning	NULL	520.3
Digestive	staphylococcal enterocolitis	A04.8	8.41
Digestive	isosporiasis	A07.3	7.2
Digestive	intra-abdominal hernia with obstruction	K45.0	552.8
Digestive	inguinal hernia with gangrene, unilateral	K40.40	550
Digestive	spondylitis typhosa (cms-hcc)	A01.05	002.0, 720.81
Digestive	gastric mucosal hyperplasia	K29.60	535.2
Digestive	atrophy, yellow subacute	NULL	570
Digestive	shigellosis, unspecified	A03.9	4.9
Digestive	colitides, amebic	NULL	6.9
Digestive	other ulcerative colitis	K51.80	556.8
Digestive	cascade stomach	K31.2	537.6
Digestive	duodenocolic fistula	K31.6	537.4
Digestive	cirrhosis, biliary primary	NULL	571.6
Digestive	inflammation of the stomach lining	NULL	535.4
Digestive	shigellosis due to shigella boydii	A03.2	NULL
Digestive	esophageal cyst	K22.89	530.89
Digestive	lesion of left lobe of liver	K76.9	573.8
Digestive	infected dental carries	K02.9, K04.7	521.09
Digestive	pancreatic duct dilated of pancreas transplant	NULL	577.8
Digestive	fungal ulcer of esophagus	K22.10	530.2
Digestive	hernia, epigastric, with obstruction	K43.6	552.29
Digestive	ileus, arteriomesenteric duodenal	NULL	537.2
Digestive	shigellosis	A03.9	4.9
Digestive	acute peptic ulcer of unspecified site with perforation, with obstruction	NULL	533.11
Digestive	bouchard's disease	K31.0	536.1
Digestive	diverticulosis, intestine, small	K57.10	562
Digestive	chronic or unspecified peptic ulcer of unspecified site with hemorrhage	NULL	533.4
Digestive	motor ataxia	NULL	572.8
Digestive	gastritis with hemorrhage	NULL	535.41
Digestive	bilateral recurrent inguinal hernia with obstruction but no gangrene	K40.01	550.13
Digestive	intestinal lipofuscinosis	K63.89	569.89
Digestive	abscess of right internal cheek	K12.2	528.3
Digestive	poor iron absorption	K90.89	579.8
Digestive	intestinal failure	K90.83	579.9
Digestive	choledocholithiasis with acute cholecystitis nos	NULL	574.3
Digestive	acute stomach ulcer w/ perf	NULL	531.1
Digestive	shigellosis	NULL	4
Digestive	aorto-enteric fistula (cms-hcc)	I77.2	447.2
Digestive	glossocele	K14.8	529.8
Digestive	hernia, femoral, bilateral recurrent with gangrene	K41.11	551.03
Digestive	tooth wear, occlusal	K03.0	521.1
Digestive	shigella sonnei infection	A03.3	4.3
Digestive	shigella sonnei	A03.3	4.3
Digestive	shigella dysenteriae infection	A03.0	4
Digestive	fusion of tooth to the bone	NULL	521.6
Digestive	tongue spasticity	K14.8	529.8
Digestive	kronlein's hernia	K40.90	553.8
Digestive	calculus of gallbladder and bile duct without cholecystitis without mention of obstruction	NULL	574.9
Digestive	shigella boydii	A03.2	4.2
Digestive	fx dentl material w loss	NULL	525.64
Digestive	cirrhosis, liver, alcoholic	NULL	571.2
Digestive	enteritis pseudomembranous	NULL	557
Digestive	shigella biogroup b	A03.1	4.1
Digestive	porcelain gallbladder	K82.8	575.8
Digestive	shiga's, bacillus	NULL	4
Digestive	septic gastroenteritis	A09	9
Digestive	ulcer, duodenal, with, perforation	NULL	537.89
Digestive	rectal diverticulitis	K57.32	562.11
Digestive	ulcer, esophagus	K22.10	530.2
Digestive	disorder of jaw	NULL	524.72
Digestive	hirschfeld paratyphoid fever	A01.3	2.3
Digestive	biliary stone	K80.20	574.2
Digestive	salmonellosis	A02.0	3
Digestive	ic (irritable colon)	K58.9	564.1
Digestive	skeletal deformity of jaw	M26.9	524.9
Digestive	salmonellosis	NULL	3
Digestive	gall bladder inflammation	NULL	575.11
Digestive	salmonella, typhosa	NULL	2
Digestive	salmonella, pneumonia	NULL	3.22
Digestive	salmonella with other localized infection	A02.29	NULL
Digestive	alcoholic cirrhoses	NULL	571.2
Digestive	spontaneous rupture oesophagus	NULL	530.4
Digestive	salmonella typhosa	A01.00	2
Digestive	gall bladder pain	K80.50	574.2
Digestive	hernia recurrent	NULL	553.9
Digestive	salmonella osteomyelitis	A02.24	NULL
Digestive	coeliac infantilism	NULL	579
Digestive	salmonella infection	NULL	3
Digestive	alcohol-induced acute pancreatitis	K85.20	577
Digestive	constipation	NULL	564.09
Digestive	gall bladder polyp	K82.4	575.6
Digestive	s. enteritidis	IMO0001	IMO0001
Digestive	nonspecific colitis	K52.9	558.9
Digestive	enterostomy hernia (cms-hcc)	K94.19	569.69
Digestive	portal hypertension (cms-hcc)	K76.6	572.3
Digestive	uncomfortable fullness after meals	R19.8	787.99
Digestive	rotaviral gastroenteritis	A08.0	8.61
Digestive	rotaviral enteritis	A08.0	8.61
Digestive	ulcerative chronic pancolitis with rectal bleeding (cms-hcc)	K51.011	556.6
Digestive	gall stone	K80.20	574.2
Digestive	hypertensive lower esophageal sphincter	K22.4	530
Digestive	pseudomembranous enteritis	NULL	8.45
Digestive	biliary anastomotic stricture	K91.89, K83.1	997.49, 576.2
Digestive	protozoosis	IMO0001	IMO0001
Digestive	foodborne botulism	NULL	5.1
Digestive	protozoal intestinal disease	NULL	7
Digestive	retroperiton infect nec	NULL	567.39
Digestive	mucosal abnormality of intestine	K63.9	569.9
Digestive	protozoal intestinal dis nec	NULL	7.8
Digestive	toxic liver disease with hepatic necrosis	K71.10	573.3
Digestive	dd (diverticular disease)	K57.90	562.1
Digestive	obstruction of gallbladder	K82.0	575.2
Digestive	protozoal dysentery	A07.9	7.9
Digestive	gall stone in bile duct with infection of gallbladder	NULL	574.4
Digestive	recurrent umbilical hernia	K42.9	553.1
Digestive	irritable bowel syndrome complicating pregnancy	NULL	564.1
Digestive	relapsing appendicitis	K36	542
Digestive	projectile vomiting	R11.12	536.2
Digestive	gall stones	K80.20	574.2
Digestive	sialosis	K11.7	527.8
Digestive	protozoal diarrhea	A07.9	7.9
Digestive	proteus (mirabilis) (morganii) infection	NULL	8.3
Digestive	unspecified disease of pancreas	K86.9	577.9
Digestive	increased stomach acid	K31.89	536.8
Digestive	propionibacterium enteritis	A04.8	8.46
Digestive	postdysenteric reactive arthropathy (cms-hcc)	M02.10	009.0, 711.30
Digestive	failure, liver	NULL	573.8
Digestive	portal hypertension with transplanted liver	NULL	572.3
Digestive	intestinal infection	NULL	8.4
Digestive	acute intestinal infarction (cms-hcc)	K55.069	557
Digestive	fatty (change of) liver nec	NULL	571.8
Digestive	postdysenteric arthropathy, upper arm	NULL	9
Digestive	postdysenteric arthropathy, site unspecified	NULL	9
Digestive	diverticulitis of ileum	K57.12	562.01
Digestive	postdysenteric arthropathy, shoulder region	NULL	9
Digestive	small intestine insufficiency	K90.829	579.3
Digestive	bullous lesion of soft palate	K13.79	528.9
Digestive	postdysenteric arthropathy, pelvic region and thigh	NULL	9
Digestive	gall stones, common bile duct	K80.50	574.5
Digestive	air in abdomen after surgery	NULL	568.89
Digestive	postdysenteric arthropathy of wrist (cms-hcc)	M02.139	009.0, 711.33
Digestive	gingival recession, localized	K06.010	523.24
Digestive	postdysenteric arthropathy of upper arm (cms-hcc)	M02.129	009.0, 711.32
Digestive	gum disease	NULL	523
Digestive	calculus of gallbladder and bile duct with other cholecystitis, without obstruction	NULL	574.7
Digestive	postdysenteric arthropathy of right wrist (cms-hcc)	M02.131	009.0, 711.33
Digestive	postdysenteric arthropathy of left hand (cms-hcc)	M02.142	009.0, 711.34
Digestive	biliary fistulas	NULL	576.4
Digestive	lack of blood flow to bile duct	NULL	576.8
Digestive	postdysenteric arthropathy of left elbow (cms-hcc)	M02.122	009.0, 711.32
Digestive	liver disorders in pregnancy	NULL	573.9
Digestive	hepatitis, chronic active	NULL	571.42
Digestive	postdysenteric arthropathy involving shoulder region (cms-hcc)	M02.119	009.0, 711.31
Digestive	postdysenteric arthropathy ankle & foot	NULL	9
Digestive	ductal sialolithiasis	NULL	527.5
Digestive	intrahepatic biloma of transplanted liver	NULL	568.89
Digestive	post-dysenteric reactive arthropathy of multiple sites (cms-hcc)	M02.19	009.0, 711.39
Digestive	spasm of throat muscle	K22.0	530
Digestive	bile duct stone with obstruct	K80.51	574.51
Digestive	amoebic liver abscesses	NULL	6.3
Digestive	poisoning, salmonella food	NULL	3
Digestive	chronic gastric ulcer without mention of hemorrhage or perforation	K25.7	531.7
Digestive	paratyphoid fever unspecified	NULL	2.9
Digestive	paratyphoid fever	A01.4	2.9
Digestive	paratyphoid b fever	A01.2	2.2
Digestive	parasitic intestinal disease	NULL	7.8
Digestive	gum disease	NULL	523.11
Digestive	parasitic intestinal disease	NULL	7.1
Digestive	mucous membrane inflammation due to drugs	NULL	528.02
Digestive	gallbladder abscess	K81.0	575
Digestive	gallbladder adhesions	K82.8	575.8
Digestive	gallbladder and bile duct calculus with cholecystitis with obstruction	K80.61	574.71
Digestive	tpn-induced liver disease	K76.9, T50.905A	571.8
Digestive	procidentia of anal sphincter	K62.2	569.1
Digestive	gastric dilatation	K31.89	536.8
Digestive	parasitic infection	NULL	6
Digestive	functional gi complaint	R19.8	536.9
Digestive	eosinophilic gastroenteritis and colitis	NULL	558.42
Digestive	inflammation of the stomach lining	NULL	535.4
Digestive	fecaliths	NULL	560.32
Digestive	posthepatitic cirrhosis (cms-hcc)	K74.69	571.5
Digestive	liver infarct	K76.3	573.4
Digestive	comp edentulism,class iv	NULL	525.44
Digestive	other food poisoning (bacterial)	NULL	5
Digestive	other e coli infection	NULL	8.09
Digestive	other bacterial intestinal infections	A04	NULL
Digestive	disorder of hard tissues of teeth	NULL	521.89
Digestive	other bacterial food poisoning nos	NULL	5.89
Digestive	cirrhosis, obstructive liver	NULL	571.6
Digestive	hard tiss dis teeth	NULL	521.9
Digestive	malocclusion with unspecified angle's class	M26.219	524.4
Digestive	femoral hernia	NULL	553.01
Digestive	gallbladder calculus with acute cholecystitis and obstruction	K80.01	574.01
Digestive	other and unspecified gastroenteritis and colitis of infectious origin	NULL	9
Digestive	unilateral recurrent femoral hernia with gangrene and obstruction	K41.41	551.01
Digestive	epidemic cholera	A00.9	1
Digestive	other amebic infection	NULL	6.9
Digestive	diabetic enteropathy	NULL	569.9
Digestive	peritonitis	NULL	567.8
Digestive	enterotoxigenic escherichia coli infection	A04.1	NULL
Digestive	other amebic infection	NULL	6.8
Digestive	prolonged retention of deciduous tooth	K00.6	520.6
Digestive	peritoneal effusions	NULL	568.82
Digestive	malocclusion unspecified	NULL	524.4
Digestive	disease, periodontal	NULL	523.8
Digestive	other amebic genitourinary infection	NULL	6.8
Digestive	nosemosis	A07.8	7.8
Digestive	pseudomembramous enterocolitis	NULL	8.45
Digestive	calculus of gallbladder with acute cholecystitis without obstruction	K80.00	574
Digestive	enteritis, enterotoxigenic e. coli	A04.1	8.02
Digestive	gallbladder diseases	NULL	575.9
Digestive	autoimmune disease of liver	K76.89	573.8
Digestive	norovirus	A08.11	8.63
Digestive	chronic intestinal amoebiasis	NULL	6.1
Digestive	gallbladder empyema	NULL	575
Digestive	enteritis due to specified virus	A08.39	8.69
Digestive	nec (necrotizing enterocolitis)	NULL	8.49
Digestive	gallbladder gangrene	K81.0	575
Digestive	leakage of common bile duct	K83.8	576.8
Digestive	hyperplasia, appendix	K38.0	543
Digestive	angina syndrome, abdominal	NULL	537.2
Digestive	localized salmonella infections	NULL	3.2
Digestive	cirrhosis, posthepatitic	NULL	571.5
Digestive	absence of teeth, acquired	K08.109	525.1
Digestive	gastro-intestinal system disorders	NULL	569.9
Digestive	liver infarct, right lobe	K76.3	573.4
Digestive	abscess of liver	NULL	6.3
Digestive	chronic perforated gastric ulcer (cms-hcc)	K25.5	531.5
Digestive	mechanical problem with artificial feeding tube in neck	NULL	530.87
Digestive	diverticulitis, esophagus	Q39.6	750.4
Digestive	abscesses, psoas	NULL	567.31
Digestive	odontogenic residual cyst	K04.8	522.8
Digestive	gum inflammation	K05.10	523.1
Digestive	barrett's oesophagus with oesophagitis	NULL	530.1
Digestive	lamziekte	NULL	5.1
Digestive	diverticulas, zenker's	NULL	530.6
Digestive	animal coccidiosis	NULL	7.2
Digestive	arthropathy following intestinal bypass, left hand	M02.042	713.1
Digestive	hernia, with gangrene	NULL	551
Digestive	complete loss of teeth, class ii	NULL	525.1
Digestive	lamblia	NULL	7.1
Digestive	autolysis, dental pulp	NULL	522.1
Digestive	acute peptic ulcer of duodenum	K26.3	532.9
Digestive	toxic dilation of the colon (cms-hcc)	K59.31	556.9
Digestive	temporomandibular joint crepitus	M26.69	524.64
Digestive	gallbladder stone with nonacute cholecystitis	K80.10	574.1
Digestive	gallbladder stone without cholecystitis or obstruction	K80.20	574.2
Digestive	iodamoebiases	NULL	6.9
Digestive	ulcerative colitis	NULL	556
Digestive	gallstones without obstruction of gallbladder	K80.20	574.2
Digestive	intestinal infection, enteritis due to wollan agent	A08.19	8.64
Digestive	dos (diffuse oesophageal spasm)	NULL	530.5
Digestive	aggressive and acute periodontitis	NULL	523.3
Digestive	gastroparesis, diabetic	NULL	536.3
Digestive	crural pectineal hernia	K41.90	553
Digestive	abscess of liver(572.0)	K75.0	572
Digestive	gastrojejunal ulcer nos	NULL	534.9
Digestive	intestinal infection, enteritis due to small round viruses (srvs)	A08.19	8.64
Digestive	tropical sprue	K90.1	579.1
Digestive	intestinal infection, enteritis due to other small round viruses (srvs)	NULL	8.64
Digestive	spasm, sphincter of oddi	K83.4	576.5
Digestive	small bowel anastomotic dilation	K91.89	997.49
Digestive	localized arteriovenous malformations of intestinal tract	K55.20	569.84
Digestive	intestinal infection nec	NULL	8.49
Digestive	intestinal infection nec	A08.8	8.8
Digestive	duodenal diseases	NULL	537.9
Digestive	intestinal infection due to veillonella	A04.8	8.46
Digestive	inflammation of the mouth	NULL	528.1
Digestive	intestinal infection due to proprionibacterium	NULL	8.46
Digestive	cheek, biting	NULL	528.9
Digestive	jejunostomy tube site pain (cms-hcc)	K94.19	569.69
Digestive	cholecystitis, chronic	K81.1	575.11
Digestive	intestinal infection due to other organism, not elsewhere classified	NULL	9
Digestive	intestinal infection due to other intestinal e. coli infections	A04.4	8.09
Digestive	intestinal infection due to morganella morganii	A04.8	8.3
Digestive	intestinal infection due to e. coli	NULL	8.09
Digestive	intestinal infection due to bacteria	A04.9	8.5
Digestive	haemorrhagic gastritis	NULL	535.51
Digestive	tooth, supernumerary	K00.1	520.1
Digestive	occlusal wear of teeth, extending into pulp	K03.0	521.13
Digestive	idiopathic intestinal pseudo-obstructions	NULL	560.1
Digestive	lower esophageal sphincter, relaxation	K21.9	530.89
Digestive	leukoplakia, lip	K13.21	528.6
Digestive	acute stomach ulcer nos, obst	NULL	531.31
Digestive	gallbladder/common duct stone, acute cholecystitis, with obstruction	IMO0002	574.61
Digestive	colitis, cytomegalovirus	NULL	9
Digestive	lupus hepatitis (cms-hcc)	K75.4	571.42
Digestive	fistula, perirectal	K60.4	565.1
Digestive	gallbladder/common duct stone, acute/chronic cholecystitis, no obstr	NULL	574.8
Digestive	umbilical hernia	K42.9	553.1
Digestive	apical cyst	K04.8	522.8
Digestive	intestinal infection	NULL	4.2
Digestive	gallbladder/common duct stone, cholecystitis nec, with obstr	NULL	574.71
Digestive	hypertrophic labial frenum	K13.0	528.5
Digestive	intestinal infection	NULL	4.1
Digestive	gallbladder/common duct stone, without infection, no obstr	NULL	574.9
Digestive	recurrent unilateral or unspecified inguinal hernia	K40.91	550.91
Digestive	intestinal infection	NULL	6.1
Digestive	palatal ulcer	K12.1	528.9
Digestive	intestinal infection	NULL	8.46
Digestive	non-celiac gluten enteropathy	K90.41	579.8
Digestive	bacillary dysentery	A03.9	4.9
Digestive	intestinal infection	NULL	8.04
Digestive	mouth bleeding	K13.79	528.9
Digestive	calculus of gallbladder and bile duct with acute cholecystitis	NULL	574.6
Digestive	toxic megacolon	NULL	556
Digestive	intestinal infection	NULL	8.67
Digestive	ac duodenal ulcer w perf	NULL	532.1
Digestive	hernia, with obstruction	NULL	552.9
Digestive	fistulas, tracheoesophageal	NULL	530.84
Digestive	toxic liver disorder	K71.9	573.3
Digestive	acute dilation of stomach	K31.0	536.1
Digestive	intestinal infection	NULL	6.2
Digestive	megacolon nec	NULL	564.7
Digestive	intestinal infection	NULL	6
Digestive	bacterial food poisoning	NULL	5
Digestive	inguinal hernia	NULL	550.91
Digestive	intestinal infection	NULL	8.62
Digestive	gastric ulcer, acute with perforation and obstruction (cms-hcc)	K25.1	531.11
Digestive	bilateral recurrent femoral hernia without obstruction or gangrene	K41.21	553.03
Digestive	irritable bowel syndrome with constipation and diarrhea	K58.2	564.1
Digestive	gallstone of bile duct with chronic gallbladder inflammation	K80.40	574.4
Digestive	receding gums	NULL	523.22
Digestive	necrosis, pulp dental	NULL	522.1
Digestive	duodenal ulcer hemorrhage perforated	NULL	532.6
Digestive	appendiceal colic	K38.8	543.9
Digestive	hernia	K46.9	553.9
Digestive	intestinal flu	A08.4	487.8
Digestive	stones, salivary gland	NULL	527.5
Digestive	internal resorption of root of tooth	K03.3	521.41
Digestive	idiopathic ulcerative colitis (cms-hcc)	K51.90	556.9
Digestive	intestinal amoebiasis	A06.3	6.8
Digestive	intestinal infection or food poisoning due to salmonella bacteria	A02.0	3
Digestive	gallstone of gallbladder and bile duct	NULL	574.91
Digestive	crossbites	NULL	524.4
Digestive	infective food poisoning	A05.9	5.9
Digestive	flexner's dysentery	A03.1	4.1
Digestive	diverticulosis of large intestine without perforation or abscess without bleeding	K57.30	562.1
Digestive	ulcerative colitis nec	NULL	556.8
Digestive	infectious gastroenteritis and colitis	A09	9
Digestive	compression of esophagus	K22.2	530.3
Digestive	infectious diarrhea in adult patient	A09	9.2
Digestive	body-fundic gastric ulcer	K25.9	531.9
Digestive	bloody emesis	K92.0	578
Digestive	isosporosis	A07.3	7.2
Digestive	fissures, anal	NULL	565
Digestive	peptic ulcer of stomach	K25.9	531.9
Digestive	post cholecystectomy syndrome	NULL	576
Digestive	infection due to vibrio parahaemolyticus	NULL	5.4
Digestive	giardiasis intestinal	NULL	7.1
Digestive	intestinal infection due to other gram-negative bacteria	A04.8	8.47
Digestive	viral enteritis nec	NULL	8.6
Digestive	cmv colitis	NULL	9
Digestive	enteritis, other bacterial	A04.8	8.49
Digestive	disease, mouth	NULL	528.9
Digestive	infection of canine space	K13.79	528.9
Digestive	gastrointestinal allergy syndrome	K52.29	558.3
Digestive	hepatitis in other inf disease	NULL	573.2
Digestive	irritation of perirectal skin	K62.89	569.49
Digestive	infection due to isospora hominis	A07.3	7.2
Digestive	infection due to isospora belli	A07.3	7.2
Digestive	colitis due to escherichia coli	A04.4	8
Digestive	chronic ulcer stomach & intestines with bleeding/perforation	NULL	531.6
Digestive	gih (gastrointestinal hemorrhage)	K92.2	578.9
Digestive	tooth unerupted	NULL	520.6
Digestive	infection due to giardia lamblia	A07.1	7.1
Digestive	acquired supradiaphragmatic diverticulum of oesophagus	NULL	530.6
Digestive	infection due to entamoeba	A06.9	6.9
Digestive	suppurative pancreatitis	K85.90	577
Digestive	burn of tongue	NULL	529.6
Digestive	infection due to echinochasmus	B66.8	7.8
Digestive	abscess, intestinal	K63.0	569.5
Digestive	hepatitides, alcoholic	NULL	571.1
Digestive	derangement of jaw	M27.9	526.9
Digestive	disease of anus	K62.9	569.49
Digestive	post choledochoduodenostomy syndrome	NULL	576
Digestive	disorders of function of stomach	NULL	536.9
Digestive	eruption, tooth, obstructed	NULL	520.6
Digestive	intestinal infection, enteritis due to rotavirus	A08.0	8.61
Digestive	acquired pulsion diverticulum of oesophagus	NULL	530.6
Digestive	chronic relapsing pancreatitis (cms-hcc)	K86.1	577.1
Digestive	gum hyperplasia	K06.1	523.8
Digestive	infection by retortamonas intestinalis	A07.8	7.8
Digestive	infection by cnidosporidia	NULL	7.8
Digestive	infection by buxtonella	A07.8	7.8
Digestive	hernia, incisional, with, obstruction	K43.0	552.21
Digestive	gang ventral hernia nec	NULL	551.29
Digestive	encephalitozoonoses	NULL	7.8
Digestive	osseointegration failure of dental implant, due to systemic disease	M27.61	525.71
Digestive	hepatic amoebiasis	A06.4	6.3
Digestive	gastrojejunal ulcer, chronic with obstruction	K28.7, K56.609	534.71
Digestive	regional enterocolitis (cms-hcc)	K50.90	555.9
Digestive	hepatic abscess, amoebic	NULL	6.3
Digestive	bilateral fem hernia	NULL	553.02
Digestive	diverticulosis of duodenum without diverticulitis	K57.10	562
Digestive	acute traumatic periodontitis	NULL	523.8
Digestive	acute gastrojejunal ulcer	K28.3	534.3
Digestive	chemically-induced malabsorption	K90.89	579.8
Digestive	post gastrectomy syndrome	K91.1	564.2
Digestive	helicobacter pylori	NULL	8.47
Digestive	gangrenous epigastric hernia	K43.7	551.29
Digestive	calculus of gallbladder and bile duct	NULL	574.9
Digestive	gangrenous hiatal hernia	K44.1	551.3
Digestive	other spec inflammatory liver diseases	NULL	573.3
Digestive	giardiasis	A07.1	7.1
Digestive	hepatitis toxic	NULL	573.3
Digestive	giardiases	NULL	7.1
Digestive	cholangitis of transplanted liver	NULL	576.1
Digestive	rupture of esophagus	K22.3	530.4
Digestive	gastrointestinal infection	A09	9
Digestive	gastroenteritis, staphylococcal	NULL	5
Digestive	gastroenteritis, salmonella	A02.0	3
Digestive	alveolar mandibular hyperplasia	M26.72	524.72
Digestive	cirrhosis, obstructive liver	NULL	571.5
Digestive	mohs defect of lip	K13.0, Z98.890	528.5
Digestive	leukoplakia, gingiva	K13.21	528.6
Digestive	tuberculum paramolare	K00.2	520.2
Digestive	esophageal ulcer with bleeding	K22.11	530.21
Digestive	intussusception of cecum (cms-hcc)	K56.1	560
Digestive	foodborne vibrio vulnificus intoxication	A05.5	5.81
Digestive	crowdings, tooth	NULL	524.31
Digestive	cellulitis of oral soft tissues	K12.2	528.3
Digestive	giant duodenal ulcer	K26.9	532.9
Digestive	appendicular concretions	K38.1	543.9
Digestive	food poisoning, other bacterial	A05.8	5.89
Digestive	retained gallstones following laparoscopic cholecystectomy	NULL	574.2
Digestive	gastr mucosal hypertroph	NULL	535.2
Digestive	gastric acid decreased	K31.89	536.8
Digestive	norwalk virus	A08.11	8.63
Digestive	invagination, intestinal (cms-hcc)	K56.1	560
Digestive	ileitis, terminal	NULL	555.1
Digestive	inflammation of the stomach lining with bleeding	NULL	535.71
Digestive	achalasia esophagus	NULL	530
Digestive	food poisoning, clostridium perfringens	A05.2	5.2
Digestive	anomaly of jaw	M26.9	524.9
Digestive	paraesophageal hiatal hernia	K44.9	553.3
Digestive	other peritoneal disorders	NULL	568
Digestive	other specified disorders of biliary tract	K83.8	576.8
Digestive	obstruction of bowel (cms-hcc)	K56.609	560.9
Digestive	gallbladder mass	K82.8	575.8
Digestive	gastrointestinal hemorrhages	NULL	578.9
Digestive	dental implant failure, other endosseous	NULL	525.79
Digestive	distoclusion of teeth	M26.212	524.22
Digestive	gastric and duodenal angiodysplasia with hemorrhage	K31.811	537.83
Digestive	toxic liver disease with chronic active hepatitis	K71.50	573.3
Digestive	food poisoning due to clostridium botulinum toxin	A05.1	5.1
Digestive	food poisoning due to bacteria	A05.9	5.9
Digestive	tympanites in dolichomegacolon syndrome	K59.39	564.7
Digestive	stenosis of esophagus	K22.2	530.3
Digestive	toxic liver disease with hepatic necrosis and with coma (cms-hcc)	K71.11	573.3, 572.2
Digestive	food adulteration	A05.9	5.9
Digestive	post-fontan protein-losing enteropathy	K90.49, Z98.890	579.8
Digestive	severe gum disease	NULL	523.3
Digestive	fevers, enteric	NULL	2
Digestive	gastritis, haemorrhagic	NULL	535.51
Digestive	disease, crohn's intestine	NULL	555.9
Digestive	ulcerative proctocolitides	NULL	556.9
Digestive	dental implant failure	NULL	525.73
Digestive	other viral enteritis	A08.39	8.69
Digestive	epidemic diarrhea	A09	9.2
Digestive	fractured dental restoration without loss of material	K08.530	525.63
Digestive	enterotox e. coli enteritis	NULL	8.02
Digestive	dry tongue	K14.8	529.8
Digestive	history of wisdom tooth extraction	K08.409	525.50, 525.10
Digestive	intestinal entamoebiases	NULL	6.9
Digestive	esophageal stenosis	K22.2	530.3
Digestive	other anomalies of tooth position of fully erupted tooth or teeth	NULL	524.39
Digestive	hernia, epigastric, with, gangrene	NULL	551.29
Digestive	toxic liver disease unspecified	NULL	573.3
Digestive	colostomy hemorrhage (cms-hcc)	K94.01	569.69
Digestive	gastric atrophy	K29.40	537.89
Digestive	enterohaemorrhagic escherichia coli infection	NULL	8.04
Digestive	enterocolitis, clostridium	NULL	8.46
Digestive	cah (chronic active hepatitis) (cms-hcc)	K73.2	571.49
Digestive	gastric bleed requiring more than 4 units over 24 hr, icu, or surgery	K92.2	578.9
Digestive	hernia, inguinal, bilateral, recurrent	K40.21	550.93
Digestive	enterocolitis necrotising	NULL	8.45
Digestive	retrocaecal hernia	NULL	553.8
Digestive	posterior lingual occlusion of mandibular teeth	M26.29	524.29
Digestive	enterocolitis due to clostridium difficile	A04.72	8.45
Digestive	gastric catarrh	K29.70	535.5
Digestive	enterocolitis due to clostridium difficile	A04.7	NULL
Digestive	toxic liver disease with chronic lobular hepatitis	NULL	573.3
Digestive	abscess, rectum	K61.1	566
Digestive	cholestasis-lymphoedema syndrome	NULL	576.8
Digestive	peritonitis	NULL	567.89
Digestive	disease, tooth	NULL	525.9
Digestive	chronic peptic ulcer without haemorrhage or perforation	NULL	533.7
Digestive	enteritis, aerobacter/enterobacter	IMO0001	IMO0001
Digestive	acute appendicitis with localized peritonitis	K35.30	540.1
Digestive	eosinophilic granuloma of oral mucosa	K13.4, D72.18	528.9
Digestive	enteritis due to yersinia enterocolitica	A04.6	NULL
Digestive	gastric disorder	K31.9	537.9
Digestive	disease, menetrier	NULL	579.8
Digestive	gastritis and duodenitis	NULL	535.5
Digestive	enteritis due to other small round viruses (srv)	NULL	8.64
Digestive	pathological resorption of teeth, internal	K03.3	521.41
Digestive	sludge, biliary	NULL	576.8
Digestive	rectalgia	K62.89	569.42
Digestive	enteritis due to astrovirus	A08.32	8.66
Digestive	dentigerous cyst of jaw	K09.0	526
Digestive	acute peptic ulcer of unspecified site without mention of hemorrhage and perforation, without mention of obstruction	NULL	533.3
Digestive	gastric dysmotility	K31.89	536.8
Digestive	enterinvs e. coli enteritis	NULL	8.03
Digestive	enteric paratyphosis	A02.0	3
Digestive	toxic liver disease with acute hepatitis	K71.2	573.3
Digestive	enteric coccidiosis	A07.3	7.2
Digestive	entamoebiasis, hepatic	NULL	6.3
Digestive	granulomatous ileocolitis	K52.9	555.2
Digestive	entamebiasis coli	A06.9	7.8
Digestive	cannot poop	NULL	564
Digestive	tongue disease	K14.9	529.9
Digestive	recurrent ventral incisional hernia	K43.2	553.21
Digestive	embadomoniasis	A07.8	7.8
Digestive	e. coli o157:h7 enteritis	A04.4	8
Digestive	gastric erosions	K25.9	535.4
Digestive	calculi, pancreas	NULL	577.8
Digestive	watermelon stomach	NULL	537.89
Digestive	abscess of diaphragm	NULL	567.22
Digestive	gallstones and inflammation of gallbladder with obstruction	K80.19	574.11
Digestive	irritation of the stomach or intestines	NULL	536.9
Digestive	e coli serotype o157:h7 infection	A04.4	8
Digestive	gallbladder dilatation	K82.8	575.8
Digestive	dysentery, balantidial	NULL	7
Digestive	dysentery, amoebic	NULL	6.9
Digestive	dysenteric diarrhoea	NULL	9
Digestive	dysenter arthrit-pelvis	NULL	9
Digestive	other intestinal escherichia coli infections	A04.4	NULL
Digestive	gastric hemorrhage	K92.2	578.9
Digestive	loss of teeth due to caries(525.13)	K08.139	525.13
Digestive	globulomaxillary cyst	K09.1	526.1
Digestive	bilat ing hernia w/ gang	NULL	550.02
Digestive	chronic gastrojejunal ulcer with haemorrhage and perforation and with obstruction	NULL	534.61
Digestive	dientamoeba fragilis infection	NULL	7.8
Digestive	diarrhoea due to staphylococcus	NULL	8.41
Digestive	cystitis with amebiasis	A06.81	6.8
Digestive	cystitis in amoebiasis	NULL	6.8
Digestive	gastric hypersecretion	K31.89	536.8
Digestive	colitis, infectious, presumed	NULL	9.1
Digestive	colitis, infectious	A09	9
Digestive	habit, vomiting	NULL	536.2
Digestive	disease of colon	K63.9	569.9
Digestive	blood in mouth of unknown source	K13.79	528.9
Digestive	colitis, giardial	NULL	7.1
Digestive	intussusception of the intestine	NULL	560
Digestive	other specified salmonella infections	A02.8	NULL
Digestive	exfoliation teeth due to systemic causes	NULL	525
Digestive	colitis, enteritis, and gastroenteritis of presumed infectious origin	K52.9	9.1
Digestive	eruption, teeth, obstructed	K00.6	520.6
Digestive	chronic intestinal amebiasis	A06.1	6.1
Digestive	chronic intestinal amebiasis	A06.1	NULL
Digestive	idiopathic small intestinal ulcers	K63.3	569.82
Digestive	cholera due to vibrio cholerae 01, biovar eltor	A00.1	1.1
Digestive	cholera dt biovar eltor	NULL	1.1
Digestive	chronic (atrophic) gastritis	NULL	535.1
Digestive	cholera	NULL	1
Digestive	glossitis areata exfoliativa	K14.1	529.1
Digestive	campylobacter jejuni food poisoning	A05.8	5.89
Digestive	campylobacter gastrointestinal tract infection	A04.5	8.43
Digestive	hepatitis, unspecified	K75.9	573.3
Digestive	dyskinesias, biliary	NULL	576.8
Digestive	bacterial liver abscess	K75.0	572
Digestive	mucosal irritation of oral cavity	K13.79	528.9
Digestive	gastric irritation	NULL	535.5
Digestive	calicivirus enteritis	A08.31	NULL
Digestive	enteritis hemorrhagic	NULL	558.9
Digestive	mesenteric vascular insufficiency, acute	NULL	557.9
Digestive	interstitial hernia	K46.9	553.9
Digestive	other cholelithiasis without obstruction	NULL	574.2
Digestive	passive congestion of stomach	K31.89	537.89
Digestive	botulism food poisoning	A05.1	5.1
Digestive	complete loss of teeth due to caries	K08.139	525.40, 525.13
Digestive	botulism	A05.1	5.1
Digestive	fistula, cholecystoduodenal	NULL	575.5
Digestive	bacterial intestinal infectious disease	A04.9	8.5
Digestive	bacterial intestinal infection, unspecified	A04.9	NULL
Digestive	bacterial food poisoning	NULL	5.4
Digestive	grande aphthose	K12.0	528.2
Digestive	bacterial food poisoning	NULL	5
Digestive	bacterial enteritis nec	NULL	8.4
Digestive	inflammation of tongue	NULL	529.1
Digestive	diseases of hard tissues of teeth	NULL	521.89
Digestive	pancreatic steatorrhea	K90.3	579.4
Digestive	bacillus, shiga's	NULL	4
Digestive	appendicitis, relapsing	NULL	542
Digestive	disease of the jaws	NULL	526.89
Digestive	abnormal face, teeth or jaw	NULL	524.89
Digestive	chronic hepatic failure with coma (cms-hcc)	K72.11	572.8
Digestive	common bile duct obstruction	K83.1	576.2
Digestive	cmi (chronic mesenteric ischaemia)	NULL	557.1
Digestive	funct dis intestine nec	NULL	564.89
Digestive	syndrome, postvagotomy	NULL	564.2
Digestive	other cholelithiasis wo obst	NULL	574.2
Digestive	arthropathy following paratyphoid fever	A01.4	002.9, 711.30
Digestive	tongue papillae atrophy	K14.4	529.4
Digestive	antibiotic associated enterocolitis	K52.1, T36.95XA	8.45
Digestive	amoebic ulcer of skin	NULL	6.6
Digestive	gastric mucosal hypertrophy	NULL	535.2
Digestive	salmonella gastroenteritis	A02.0	3
Digestive	gastric ulcer, acute without hemorrhage or perforation	K25.3	531.3
Digestive	gluten-induced enteropathy	K90.41	579
Digestive	amoebic cystitis	NULL	6.8
Digestive	appendicular mucocoele	NULL	543.9
Digestive	disease of hard tissues of teeth	NULL	521.89
Digestive	ulcer, duodenal, chronic	NULL	532.7
Digestive	amoebiasis, hepatic	NULL	6.3
Digestive	amebic skin ulceration	A06.7	6.6
Digestive	subcutaneous nodular fat necrosis in pancreatitis	NULL	577
Digestive	colostomy prolapse (cms-hcc)	K94.09	569.69
Digestive	amebic lung abscess	A06.5	NULL
Digestive	mass of gallbladder	K82.8	575.8
Digestive	perfor root canal space	NULL	526.61
Digestive	pyloric stricture	K31.1	537
Digestive	abdominal cocoon	NULL	567.9
Digestive	secondary dentin	K04.3	522.3
Digestive	abdominal hernia	NULL	553.8
Digestive	post-vagotomy diarrhea	NULL	564.2
Digestive	amebic liver abscess	A06.4	6.3
Digestive	femoral hernia without mention of obstruction or gangrene, recurrent bilateral	K41.21	553.03
Digestive	gallbladder disease complicating pregnancy	NULL	575.9
Digestive	ulcerative colitis, quiescent (cms-hcc)	K51.90	556.9
Digestive	amebic dysentery	A06.9	6.9
Digestive	typhoid osteomyelitis (cms-hcc)	A01.05	002.0, 730.80
Digestive	mandibular dysfunction	M26.69	524.69
Digestive	oesophageal dysmotility	NULL	530.5
Digestive	syndrome, hepatorenal	NULL	572.4
Digestive	acute gastroenteropathy due to norwalk agent and other small round viruses	A08.1	NULL
Digestive	amebic brain abscess	A06.6	6.5
Digestive	pp (pneumoperitoneum)	K66.8	568.89
Digestive	giant rugal hypertrophy of stomach	NULL	579.8
Digestive	excessive interocclusal distance of teeth	M26.37	524.37
Digestive	amebic appendicitis	A06.89	6.8
Digestive	irregular z line of esophagus	K22.9	530.9
Digestive	amebic abscess of brain	A06.6	6.5
Digestive	enlarged sublingual gland	R60.0	782.3
Digestive	colos/entrostmy complication nec	NULL	569.69
Digestive	amebiasis, hepatic	NULL	6.3
Digestive	amebiasis	A06	NULL
Digestive	gallstone of gallbladder and bile duct	NULL	574.9
Digestive	other periradicular pathology associated with previous endodontic treatment	M27.59	526.69
Digestive	tooth wear, limited to enamel	K03.0	521.11
Digestive	proctocolitis, idiopathic	NULL	556
Digestive	gastric reflux syndrome	K21.9	530.81
Digestive	disorder of stomach and duodenum	K31.9	536.9
Digestive	unspecified localized salmonella infection	NULL	3.2
Digestive	acute haemorrhagic colitis due to e. coli	NULL	8
Digestive	esophago-pharyngeal diverticulum	NULL	530.6
Digestive	acute gastroenteropathy dt norwalk agent	NULL	8.63
Digestive	enteritis due to rotavirus	A08.0	8.61
Digestive	balantidial dysentery	A07.0	7
Digestive	cent occl maxi intrcusp discrp	NULL	524.55
Digestive	chronic liver disease and cirrhosis (cms-hcc)	K74.60, K76.9	571.9, 571.5
Digestive	chemical colitis	K52.1	558.2
Digestive	tetracycline staining of tooth	K03.7, T36.4X5A	521.7
Digestive	abdominal hernias	NULL	553.9
Digestive	pseudocyst of transplanted pancreas	NULL	577.2
Digestive	syndromes, postcholedochoduodenostomy	NULL	576
Digestive	abdominal hernias	NULL	553.2
Digestive	abdominal infection (cms-hcc)	K65.9	567.9
Digestive	disease, colonic	NULL	569.9
Digestive	postcholecystectomy syndromes	NULL	576
Digestive	postdysenteric arthropathy of left shoulder (cms-hcc)	M02.112	009.0, 711.31
Digestive	failure hepatorenal	NULL	572.4
Digestive	crohns disease, small intestine	NULL	555
Digestive	gastric stasis	K31.84	536.3
Digestive	hemorrhagic proctocolitis	NULL	556.9
Digestive	exposure of dental implant	M27.69	525.79
Digestive	postcholedochoduodenostomy syndrome	NULL	576
Digestive	gastric tube granulation tissue (cms-hcc)	K94.29	536.49
Digestive	gastric tympany	R14.0	787.3
Digestive	acute amebic dysentery without mention of abscess	A06.0	6
Digestive	chronic or peptic ulcer with perforation	NULL	533.5
Digestive	gastric ulcer	NULL	531.9
Digestive	lymphoepithelial cyst of mouth	K09.8	528.4
Digestive	acute amebiasis w/o abscess	A06.0	6
Digestive	cyst, mesenteric	NULL	568.89
Digestive	disease of salivary gland unspecified	NULL	527.9
Digestive	abscesses, amebic liver	NULL	6.3
Digestive	liver failure, fulminating	NULL	572.8
Digestive	biliary calculus	NULL	574.2
Digestive	acute gastrointestinal haemorrhage	NULL	578.9
Digestive	perianal erythema	L53.8	569.49
Digestive	abscesses, amebic	NULL	6
Digestive	oesophageal ulcer	NULL	530.2
Digestive	clostridium difficile diarrhea	A04.72	8.45
Digestive	abscess, amebic, hepatic	NULL	6.3
Digestive	abscess, amebic, brain	A06.6	6.5
Digestive	hyperplasia, mandibular	NULL	524.02
Digestive	strangulated epigastric hernia	K43.6	552.29
Digestive	abscess, amebic	NULL	6
Digestive	hyperplastic hypersecretory gastropathy	K29.60	535.2
Digestive	abscessed tooth	K04.7	522.5
Digestive	posteruptive tooth staining due to metal	K03.7	521.7
Digestive	gastric diverticulum	K31.4	537.1
Digestive	abnormal connection between aorta and esophagus	NULL	530.89
Digestive	localized salmonella infection	A02.20	3.2
Digestive	small bowel problem	K63.9	569.9
Digestive	pseudocyst, pancreas	K86.3	577.2
Digestive	other specified disorder of rectum and anus	K62.89	569.49
Digestive	intestinal infection	NULL	8.02
Digestive	toxic liver disease w oth disrd of liver	NULL	573.3
Digestive	excess horizontl overlap	NULL	524.26
Digestive	hemorrhage from ileostomy (cms-hcc)	K94.11	569.69
Digestive	liver disease due to alcohol	NULL	571.2
Digestive	dental staining	K03.6	521.7
Digestive	drug-induced acute pancreatitis	K85.30	577.0, E980.5
Digestive	infection due to enteromonas hominis	A07.8	7.8
Digestive	inferior mesenteric vein thrombosis (cms-hcc)	K55.069	557
Digestive	hypoproteinemias, idiopathic hypercatabolic	NULL	579.8
Digestive	abnormal connection between intestine and colon	NULL	569.81
Digestive	abnormal connection between trachea and esophagus	NULL	530.84
Digestive	perforation of cecum	K35.32	569.83
Digestive	complete loss of teeth due to other specified cause, class ii	NULL	525.19
Digestive	pancreatic duct stricture	K86.89	577.8
Digestive	inflammatory condition of jaw	NULL	526.3
Digestive	calculus of gallbladder with other cholecystitis without mention of obstruction	NULL	574.1
Digestive	disease of salivary gland	K11.9	527.9
Digestive	chronic duoden ulcer w/ hem	NULL	532.4
Digestive	dental cyst	K04.8	522.8
Digestive	gastrointestinal tract bleeding not otherwise specified	NULL	578.9
Digestive	fullness of parotid gland	K11.8	527.8
Digestive	bilateral inguinal hernia, with obstruction, without gangrene	NULL	550.12
Digestive	abnormal crack or tear of anus	NULL	565
Digestive	balantidiasis	A07.0	NULL
Digestive	crohns disease of colon	NULL	555.1
Digestive	accidental tooth loss	K08.119	525.40, 525.11
Digestive	calculus of gallbladder with other cholecystitis with obstruction	NULL	574.11
Digestive	hernia, umbilical	K42.9	553.1
Digestive	calculus of gallbladder without cholecystitis without obstruction	K80.20	574.2
Digestive	tongue plaque	K13.29	528.6
Digestive	spastic colon	K58.9	564.1
Digestive	intrahepatic cholestases	NULL	573.8
Digestive	chronic or unspecified peptic ulcer with hemorrhage and perforation	NULL	531.6
Digestive	spastic disorder of smooth muscle segment of esophagus	K22.0	530
Digestive	volvulus, stomach	NULL	537.89
Digestive	abscess periodontal	NULL	523.31
Digestive	small intestinal infarction (cms-hcc)	K55.029	557
Digestive	gastric wall thickening	K31.89	537.89
Digestive	biliocutaneous fistula	K83.3	576.4
Digestive	abnormal digestive tract function	K59.9	564.9
Digestive	sump syndromes	NULL	576
Digestive	acute hepatitis	B17.9	570
Digestive	abnormal face, teeth or jaw	NULL	524.9
Digestive	abnormal function of face and jaw	NULL	524.59
Digestive	gastric ulcer, acute with haemorrhage	NULL	531
Digestive	stone in the appendix	K38.9	543.9
Digestive	post-choledochostomy syndromes	NULL	576
Digestive	digestive system disorder complicating pregnancy and childbirth	NULL	536.9
Digestive	duodenoaortic fistula	NULL	537.4
Digestive	hyperplastic gastropathy of mucous cell type	K29.60	535.2
Digestive	abnormal function of face and jaw	NULL	524.55
Digestive	toxic hepatitis	K71.6	573.3
Digestive	dysenter arthrit-ankle	NULL	9
Digestive	abnormal function of face and jaw	NULL	524.56
Digestive	infectious colitis	A09	9
Digestive	inflammatory bowel disease (ulcerative colitis) (cms-hcc)	K51.90	556.9
Digestive	burning tongue	K14.6	529.6
Digestive	posterior duodenal ulcer	K26.9	532.9
Digestive	biliary stricture of transplanted liver	NULL	576.2
Digestive	aggressive periodontitis, localized	K05.219	523.31
Digestive	celiac disease (sprue)	NULL	579
Digestive	familial pancreatitis with increased cancer syndrome	K85.80, Z15.09	577
Digestive	cholestatic jaundice with hereditary lymphoedema	NULL	576.8
Digestive	reflux pancreatitis	K85.80	577
Digestive	closed lock of temporomandibular joint without reduction	M26.69	524.69
Digestive	insufflation of peritoneal cavity	NULL	568.89
Digestive	gi tract obstruction (cms-hcc)	K56.609	560.9
Digestive	gastric ulcer, chronic	K25.7	531.7
Digestive	other specified disorder of gallbladder	K82.8	575.8
Digestive	diseases of the peritoneum	NULL	568.9
Digestive	joint problem following dysentery	NULL	9
Digestive	gastric ulcer, chronic or unspecified with haemorrhage	NULL	531.4
Digestive	intestinal fistula	K63.2	569.81
Digestive	tooth disease	NULL	522.9
Digestive	tremor, rubral	NULL	572.8
Digestive	mechanical jaundices	NULL	576.8
Digestive	dry mouth	R68.2	527.7
Digestive	pain associated with defecation	R19.8	564
Digestive	temporomandibular joint pain-dysfunction syndrome	NULL	524.69
Digestive	nodule of parotid gland	K11.8	527.8
Digestive	lower git - gastrointestinal hemorrhage	K92.2	578.9
Digestive	gastric ulcer, unspecified as acute or chronic, without haemorrhage or perforation	NULL	531.9
Digestive	parasternal hernia	Q79.0	756.6
Digestive	cecum perforation	K35.32	569.83
Digestive	spastic intestine	K59.9	564.9
Digestive	gastric ulcer, unspecified as acute or chronic, without mention of hemorrhage or perforation, without mention of obstruction	NULL	531.9
Digestive	hypertrophy, gastric mucosa	NULL	579.8
Digestive	salivary gland obstruction	K11.8	527.8
Digestive	gastric ulceration	K25.9	531.9
Digestive	angle classification	NULL	524.2
Digestive	chronic duodenal ulcer nos	NULL	532.7
Digestive	stomach diverticula	NULL	537.1
Digestive	diverticular disease of small and large intestine with complication	K57.50	562.10, 562.00
Digestive	gastric/duodenal fistula	NULL	537.4
Digestive	ruptured, appendix	NULL	540
Digestive	failure of dental implant due to parafunctional habits	M27.62	525.72
Digestive	dilation of stomach	K31.89	536.8
Digestive	abnormal jaw size	NULL	524.07
Digestive	recurrent canker sores	K12.0	528.2
Digestive	slow transit constipation	K59.01	564.01
Digestive	anal fissure and fistula	NULL	565.1
Digestive	gastritis	NULL	535.4
Digestive	hepatocerebral syndrome (cms-hcc)	K76.82	572.2
Digestive	abnormal jaw size	M26.00	524
Digestive	displacement of tooth	M26.30	524.3
Digestive	arthropathy of right knee following intestinal bypass	M02.061	713.1
Digestive	esophagitis due to cytomegalovirus	K20.80, B25.9	530.10, 078.5
Digestive	infection by salmonella typhi	A01.00	2
Digestive	dysmotility, esophageal	NULL	530.5
Digestive	cyst, radicular residual	NULL	522.8
Digestive	gingival and edentulous alveolar ridge lesions associated with trauma	NULL	523.8
Digestive	stricture of anal canal	K62.4	569.2
Digestive	abnormal liver function	R94.5	794.8
Digestive	cicatrix, duodenum	K31.5	537.3
Digestive	ileitis, terminal (cms-hcc)	K50.00	555
Digestive	du (perforated duodenal ulcer)	NULL	537.89
Digestive	diseases, bile duct	NULL	576.9
Digestive	inflammation of uvula	NULL	528.3
Digestive	gastritis atrophic	NULL	535.1
Digestive	posteruptive color change of tooth	K03.7	521.7
Digestive	abnormal lower esophageal sphincter relaxation	K22.0	530
Digestive	abnormal mouth sensation	R44.9	528.9
Digestive	scarring of pancreas	K86.89	577.8
Digestive	erosion, teeth occupational	K03.2	521.3
Digestive	faecaloma	NULL	560.32
Digestive	recurrent pyogenic cholangitis	K83.09	576.1
Digestive	delayed gastric emptying	K30	536.8
Digestive	intestine obstruction	NULL	560.1
Digestive	abnormal opening or tear in the anus	NULL	565
Digestive	idiopathic intestinal pseudo-obstruction	NULL	560.1
Digestive	intussusception, ileocecal (cms-hcc)	K56.1	560
Digestive	granulomas, dental	NULL	522.6
Digestive	gastritis hypertrophic gigantica	K29.60	535.2
Digestive	gingivae, fibromatosis	NULL	523.8
Digestive	postdysenteric arthropathy mult sites	NULL	9
Digestive	knotting of intestine, bowel or colon (cms-hcc)	K56.2	560.2
Digestive	alcoholic liver disease, unspecified	NULL	571.3
Digestive	other noninf gastroenterit	NULL	558.9
Digestive	acute gastroenteropathy due to other small round viruses	NULL	8.64
Digestive	gastritis hypertrophica gigantea	NULL	579.8
Digestive	intestinal infection due to bacteria	NULL	8.4
Digestive	haemorrhage of colon	K92.2	578.9
Digestive	sublingual gland mucocele	K11.6	527.6
Digestive	abnormal smallness of chin	NULL	524.06
Digestive	acute gastrojejunal ulcer without mention of hemorrhage, perforation, or obstruction	K28.3	534.3
Digestive	childhood celiac disease	K90.0	579
Digestive	tooth, ghost	K00.4	520.4
Digestive	large bowel perforation (cms-hcc)	K63.1	569.83
Digestive	food poisoning due to clostridium perfringens	A05.2	5.2
Digestive	bilateral incarcerated inguinal hernia	K40.00	550.12
Digestive	leukoplakia of anus	K62.89	569.49
Digestive	gastritis unspecified	NULL	535.5
Digestive	other specified diseases of the salivary glands	K11.8	527.8
Digestive	teeth/dental caries	NULL	521
Digestive	gastroenteritis, vibrio parahaemolyticus	NULL	5.4
Digestive	diaphragmatic hernia with obstruction	K44.0	552.3
Digestive	stenosis of common bile duct	K83.1	576.2
Digestive	flagellate diarrhea	A07.9	7.9
Digestive	abnormality of pancreatic duct	Q45.3	577.8
Digestive	erosion, teeth	K03.2	521.3
Digestive	abdominal abscess	IMO0002	IMO0002
Digestive	acute hemorrhagic pancreatitis	K85.90	577
Digestive	bile duct diseases	NULL	576.9
Digestive	foodborne clostridium perfringens intoxication	A05.2	5.2
Digestive	alcoholic hepatitis, chronic	NULL	571.1
Digestive	peptic ulcer without hemorrhage or perforation but with obstruction	K27.9, K56.609	533.91
Digestive	ph (peliosis hepatis)	NULL	573.3
Digestive	intestine, obstruction	NULL	560.9
Digestive	femoral hernia with obstruction but no gangrene	K41.30	552
Digestive	hx of wisdom tooth extraction	K08.409	525.50, 525.10
Digestive	acute and chronic cholecystitis	K81.2	575.12
Digestive	subgingival dental calculus	K03.6	523.6
Digestive	parotid discomfort	K11.9	527.9
Digestive	biliary colic	K80.50	574.2
Digestive	acute pericoronitis	NULL	523.3
Digestive	massive bowel resection syndrome	K90.829	579.3
Digestive	calculus of bile duct (any) with acute cholecystitis	K80.42	574.3
Digestive	cyst, lymphoepithelial, mouth	NULL	528.4
Digestive	pneumoperitoneum surgically-induced	NULL	568.89
Digestive	abrasion of teeth, extending into dentine	K03.1	521.22
Digestive	gastritis, bile reflux	NULL	535.4
Digestive	gastric paresis	K31.84	536.3
Digestive	pancreatitis, painless	NULL	577.1
Digestive	nonocclusive intestinal infarction (cms-hcc)	K55.069	557
Digestive	campylobacter enteritis	A04.5	8.43
Digestive	fistula of colostomy (cms-hcc)	K94.09	569.69
Digestive	omental hernia	NULL	553.9
Digestive	anus prolapses	NULL	569.1
Digestive	anterior displacement of meniscus of temporomandibular joint	M26.69	524.69
Digestive	syndromes, post-cholecystectomy	NULL	576
Digestive	ischaemic bowel disease	NULL	557.9
Digestive	postgastrectomy syndrome	K91.1	564.2
Digestive	esophageal diverticulum, acquired	K22.5	530.6
Digestive	unilateral alveolar cleft	M26.79	525.8
Digestive	gastritis, emphysematous	K29.60	537.89
Digestive	postcholedochojejunostomy syndrome	NULL	576
Digestive	gastrojejunostomy leak	K91.89	997.49
Digestive	excessive attrition of teeth limited to enamel	K03.0	521.11
Digestive	typhoid fever infection	A01.00	2
Digestive	acute male pelvic peritonitis (cms-hcc)	K65.0	567.21
Digestive	minimal atrophy of mandible	K08.21	525.21
Digestive	abrasion of teeth, pulp	K03.1	521.23
Digestive	sore, canker	NULL	528.2
Digestive	other jaw asymmetry	M26.12	524.12
Digestive	stomach ulcer due to nonsteroidal anti-inflammatory drug (nsaid)	K25.9, T39.395A	531.90, E935.8
Digestive	diabetes mellitus due to underlying condition with other oral complications	NULL	528.9
Digestive	small vascular abnormality of stomach & small intestine with bleeding	NULL	537.83
Digestive	torus mandibularis	M27.0	526.81
Digestive	excessive attrition (approximal wear) (occlusal wear) of teeth	NULL	521.1
Digestive	enteropathic arthropathy of left ankle or foot	NULL	569.9
Digestive	gastritis, irritant	NULL	535.4
Digestive	gastritis, phlegmonous	NULL	535
Digestive	faecal peritonitis	K65.8	567.89
Digestive	abrasion, teeth dentifrice	K03.1	521.2
Digestive	gastritis, unspecified	NULL	535.5
Digestive	short intestine syndrome	K90.829	579.3
Digestive	ileostomy prolapse (cms-hcc)	K94.19	569.69
Digestive	obstructed, gastric outlet	K31.1	537
Digestive	abrasion, teeth ritual	K03.1	521.2
Digestive	perforated rectum (cms-hcc)	K63.1	569.49
Digestive	brown hairy tongue	K14.3	529.3
Digestive	salmonella infection, unspecified	A02.9	3.9
Digestive	periapical periodontitis, suppurative	NULL	522.5
Digestive	gastro - colic fistula	K31.6	537.4
Digestive	fluorosis dental	NULL	520.3
Digestive	acute gastrojejunal ulcer, with hemorrhage, with obstruction	K28.0, K56.609	534.01
Digestive	abrasion, tooth ritual	K03.1	521.2
Digestive	gastrointestinal bleeding, lower	K92.2	578.9
Digestive	alveolitis of left jaw	M27.3	526.5
Digestive	stenosis, anal canal	NULL	569.49
Digestive	eosinophilic colitis	K52.82	558.42
Digestive	abscess of abdominal cavity (cms-hcc)	K65.1	567.22
Digestive	bile calculus	K80.20	574.2
Digestive	cyst, jaw aneurysmal	M27.49	526.2
Digestive	diarrhea, functional	K59.1	564.5
Digestive	obstruction intestinal	NULL	560.9
Digestive	torus palatinus	M27.0	526.81
Digestive	liver and biliary tract disorders in pregnancy, delivered	NULL	573.9
Digestive	colitides, amoebic	NULL	6.9
Digestive	gastro - oesophageal reflux	NULL	530.81
Digestive	duodenal obst nec	NULL	537.3
Digestive	hypersecretion of salivary gland	K11.7	527.7
Digestive	inguinal hernia, with gangrene	NULL	550
Digestive	unclassified sprue	K90.1	579.1
Digestive	allergic & diet gastrenteritis & colitis	NULL	558.3
Digestive	chronic stomach ulcer w/ perf (cms-hcc)	K25.5	531.5
Digestive	reverse articulation of teeth	M26.24	524.27
Digestive	nail bed infection	NULL	528.3
Digestive	odontogenesis imperfecta	K00.5	520.5
Digestive	obstruction of intestine (cms-hcc)	K56.609	560.9
Digestive	abscess of anal or rectal region	K61.2	566
Digestive	esophageal polyp	K22.81	530.89
Digestive	fistula-in-ano	K60.3	565.1
Digestive	subdiaphragmatic pyopneumothorax (cms-hcc)	K65.0	567.29
Digestive	esophageal fistulas	NULL	530.89
Digestive	abscess of esophagus	K20.80	530.19
Digestive	stases, biliary	NULL	575.8
Digestive	prepubertal periodontitis	K05.30	523.4
Digestive	dental erosion, generalized	K03.2	521.35
Digestive	adult celiac disease	K90.0	579
Digestive	chronic active hepatitis	NULL	571.42
Digestive	gastro-esophageal reflux disease	NULL	530.81
Digestive	abscess of intestine	K63.0	569.5
Digestive	acute calculous cholecystitis	K80.00	574
Digestive	calculi (dental)	NULL	523.6
Digestive	recurrent hepatitis	K75.9	573.3
Digestive	erosion of lip	K13.0	528.5
Digestive	hepatitis, chronic, active	NULL	571.42
Digestive	bile leak	K83.9	576.9
Digestive	duodenal compression syndrome, mesenteric	NULL	557.1
Digestive	chronic gastric ulcer without mention of hemorrhage or perforation, without mention of obstruction	K25.7	531.7
Digestive	tear of anus	S31.831A	569.43
Digestive	torus, mandibularis	NULL	526.81
Digestive	intestinal lymphangiectasis	I89.0	457.1
Digestive	acute intestinal ischemic syndrome (cms-hcc)	K55.059	557
Digestive	abscess of jaw	M27.2	526.4
Digestive	rectal pain, chronic	K62.89, G89.29	569.42, 338.29
Digestive	colitides, ulcerative	NULL	556
Digestive	diaphragm, rupture	S27.809A	553.3
Digestive	cystitis in amebiasis	A06.81	6.8
Digestive	salmonella dysentery	A02.0	3
Digestive	stricture of sigmoid colon (cms-hcc)	K56.699	560.9
Digestive	granulomatous colitis (cms-hcc)	K50.10	555.1
Digestive	angina, intestinal (cms-hcc)	K55.1	557.1
Digestive	peritoneal lesion	K66.9	568.89
Digestive	ischiorectal hernia with obstruction	K45.0	552.8
Digestive	hepatic failure	NULL	573.8
Digestive	abscess of left jaw	M27.2	526.4
Digestive	disorder of peritoneum	NULL	568.8
Digestive	apical granuloma	K04.5	522.6
Digestive	abscess of lip(s)	NULL	528.5
Digestive	chronic stomach ulcer hem/perf-ob	NULL	531.61
Digestive	impacted, teeth	NULL	520.6
Digestive	erythema of colon	K63.9	569.89
Digestive	abscess of mouth	K12.2	528.3
Digestive	dental ankylosis	K03.5	521.6
Digestive	abrasion of teeth extending into dentine	K03.1	521.22
Digestive	curling of esophagus	K22.4	530.5
Digestive	viral intestinal infection	NULL	8.67
Digestive	oddi's sphincter spasm	NULL	576.5
Digestive	gastroduodenal dis, other	NULL	537
Digestive	toother position anomaly	NULL	524.3
Digestive	crohn's disease of large intestine with other complication	NULL	555.1
Digestive	other abdominal hernia	NULL	553.9
Digestive	maxillary hyperplasia	M26.01	524.01
Digestive	bleeding gastric erosion	K25.4	535.41
Digestive	minimal keratinization of alveolar ridge mucosa	K13.22	528.71
Digestive	chr or unspec gastrojejunal ulcer w haem	NULL	534.4
Digestive	calculus of gallbladder with other cholecystitis, without mention of obstruction	K80.10	574.1
Digestive	gastroduodenitis	K29.90	535.5
Digestive	abscess of sublingual space	K12.2	528.3
Digestive	sphincter of oddi dysfunction	K83.4	576.5
Digestive	misaligned teeth	NULL	524.28
Digestive	gastroduodenitis with hemorrhage	K29.91	535.51
Digestive	intestinal infection due to other specified bacteria(008.49)	A04.9	8.49
Digestive	abscess of transplanted liver	NULL	572
Digestive	median palatal cyst	K09.1	526.1
Digestive	intestinal infection due to other organism, not elsewhere classified	A08.8	8.8
Digestive	rectal stricture	K62.4	569.2
Digestive	gastroduodenitis, unspecified	NULL	535.5
Digestive	stricture of pancreatic duct of transplanted pancreas	NULL	577.8
Digestive	noninfectious gastroenteritis	K52.9	558.9
Digestive	chronic or unspecified peptic ulcer, unspecified site, with perforation	NULL	533.5
Digestive	periradic path assc w endodontic tx	NULL	526.69
Digestive	calculus of gallbladder with chronic cholecystitis with obstruction	K80.11	574.11
Digestive	mottled enamels	NULL	520.3
Digestive	low-output external gastrointestinal fistula	K31.6	537.4
Digestive	pains, tongue	NULL	529.6
Digestive	fistula, bile duct	K83.3	576.4
Digestive	approximal tooth wear	K03.0	521.1
Digestive	disease, mikulicz'	NULL	527.1
Digestive	gc (granulomatous colitis) (cms-hcc)	K50.10	555.1
Digestive	abscess, abdomen	IMO0002	IMO0002
Digestive	abscess, abdominal	NULL	567.22
Digestive	mucositis	K12.30	528
Digestive	amoebic granuloma	NULL	6.8
Digestive	ulcer, gastric, acute, with perforation (cms-hcc)	K25.1	531.1
Digestive	parotitis not due to mumps	K11.20	527.2
Digestive	pectenosis	NULL	569.2
Digestive	failure of dental implant to osseointegrate prior to intentional prosthetic loading	M27.61	525.71
Digestive	congenital micrognathia	M26.09	524
Digestive	abscess, alveolar	K04.7	522.5
Digestive	abscess, apical alveolar	NULL	522.5
Digestive	gastroenteritis or enteritis	K52.9	558.9
Digestive	perianal streptococcal cellulitis	K61.0, B95.5	566, 041.00
Digestive	esophago-pharyngeal diverticula	NULL	530.6
Digestive	ventral hernia nec	NULL	553.29
Digestive	gastric ulcer with perforation and obstruction (cms-hcc)	K25.5, K31.89	531.51
Digestive	diverticulitis of both small and large intestine with perforation or abscess with bleeding	NULL	562.13
Digestive	postnecrotic cirrhosis of liver due to alcoholism (cms-hcc)	K70.30	571.2
Digestive	insufficiency, hepatic	NULL	573.8
Digestive	enteritis, yersinia enterocolitica	A04.6	8.44
Digestive	ph (peliosis hepatis)	K76.4	573.8
Digestive	abscess, dentoalveolar	K04.7	522.5
Digestive	anomaly of dental arch	M26.20	524.2
Digestive	abdominal abscesses	NULL	567.22
Digestive	abscess, hepatic	K75.0	572
Digestive	rectal mucous membrane ulceration	K62.6	569.41
Digestive	absence of teeth	NULL	525.43
Digestive	localized salmonella infection	NULL	3.2
Digestive	gastroesophageal hernia	K44.9	553.3
Digestive	gastroesophageal intussusception (cms-hcc)	K56.1	560
Digestive	diseases, esophageal	NULL	530.9
Digestive	jaundice, obstructive nec	NULL	576.8
Digestive	nasolabial cyst of mouth	K09.1	528.4
Digestive	hepatitis, acute	B17.9	570
Digestive	acute marginal ulcer with hem/perf	NULL	534.2
Digestive	abscess of gallbladder without mention of calculus	K81.0	575
Digestive	dental implant failure endosseous	M27.69	525.79
Digestive	sphincters, oddi's	NULL	576.8
Digestive	fistulas, oral	NULL	528.3
Digestive	missing teeth, acquired	K08.109	525.1
Digestive	burning sensation of mouth	R20.8	528.9
Digestive	nodule on liver	K76.89	573.8
Digestive	jaw diseases	NULL	526.9
Digestive	partial loss of tooth due to caries	K08.439	525.13
Digestive	regurgitations, gastric	NULL
Digestive	gastroesophageal reflux disease with apnea	K21.9, R06.81	530.81, 786.03
Digestive	hernia of appendix with obstruction	K45.0	552.8
Digestive	stenosing cholangitis	K83.09	576.1
Digestive	cyst, pancreas	NULL	577.2
Digestive	hypertrophic gastritides	NULL	535.2
Digestive	evisceration of bowel	IMO0002	IMO0002
Digestive	syndrome, barsony-polgar	NULL	530.5
Digestive	diffuse varioliform gastritis	K29.40	535.1
Digestive	circumpubertal periodontitides	NULL	523.4
Digestive	abscess, ischiorectal	NULL	566
Digestive	calculus of pancreatic duct	K86.89	577.8
Digestive	postoperative oesophagitis	NULL	530.1
Digestive	mesiodentes	NULL	520.1
Digestive	abscess, jaw	M27.2	526.4
Digestive	encephalopathies, portosystemic	NULL	572.2
Digestive	gastric ulcer requiring drug therapy	K25.9	531.9
Digestive	nutmeg liver	K76.1	573.8
Digestive	postproc pelvic peritoneal adhesions	NULL	568
Digestive	colitis, chronic, ulcerative (cms-hcc)	K51.90	556.9
Digestive	submucosal colonic lesion	K63.9	569.89
Digestive	mandible atrophy	K08.20	525.2
Digestive	abscess, pulpal	K04.01	522
Digestive	intestinal infection, enteritis due to adenovirus	A08.2	8.62
Digestive	hernia, paraesophageal	K44.9	553.3
Digestive	inguinal hernia without mention of obstruction or gangrene, unilateral or unspecified, (not specified as recurrent)	K40.90	550.9
Digestive	choledocholithiasis with cholecystitis nec	NULL	574.4
Digestive	postprocedural hepatorenal syndrome	NULL	572.4
Digestive	complication - colostomy/enterostomy, other	NULL	569.69
Digestive	lesion of gingiva	K06.8	523.9
Digestive	canker sores	NULL	528.2
Digestive	articular crepitus of temporomandibular joint	M26.69	524.64
Digestive	lateral developmental cyst of jaw	K09.0	526
Digestive	abscess of buccal cavity	K12.2	528.3
Digestive	gastrointestinal disease	K92.9	569.9
Digestive	abrasion of teeth, unspecified	K03.1	521.2
Digestive	atonic constipation	K59.00	564.09
Digestive	colitis mucous	NULL	564.89
Digestive	salivary gland enlargement	K11.1	527.1
Digestive	acute duodenal ulcer with hemorrhage and perforation and with obstruction (cms-hcc)	K26.2	532.21
Digestive	mass of colon	K63.89	569.89
Digestive	uremic colitis syndrome	K52.9	558.9
Digestive	salmonelloses	NULL	3.9
Digestive	inflammation of the stomach and intestines	NULL	558.41
Digestive	gastrointestinal dysfunction	K92.9	569.9
Digestive	mohs defect of skin of right upper lip	K13.0	528.5
Digestive	abscess of lip	K13.0	528.5
Digestive	purulent peritonitis (cms-hcc)	K65.0	567.29
Digestive	fever, typhoid	NULL	2
Digestive	gastro-oesoph reflux dis w oesophagitis	NULL	530.11
Digestive	gastrointestinal food sensitivity	T78.1XXA	693.1, 787.99
Digestive	amebic balanitis	A06.82	6.8
Digestive	sprues, tropical	NULL	579.1
Digestive	balanitis, amebic	NULL	6.8
Digestive	stomachache	R10.9	536.8
Digestive	gastrointestinal functional disorder, postoperative	IMO0002	564.4
Digestive	acute gastrojejunal ulcer with haemorrhage but without obstruction	NULL	534
Digestive	cholesterinosis	K82.4	575.6
Digestive	mesenteric ischemia, chronic (cms-hcc)	K55.1	557.1
Digestive	reverse position of adjacent teeth	M26.30	524.3
Digestive	dental disorder nos	NULL	525.9
Digestive	tmj locking	M26.69	524.69
Digestive	pulp/periapical disease	NULL	522
Digestive	acute gastrojejunal ulcer without hemorrhage or perforation but with obstruction	K28.3, K56.699	534.31
Digestive	intestinal infection due to escherichia coli (e. coli)	A04.4	8
Digestive	abscesses, hepatic	NULL	572
Digestive	gastrointestinal hemorr	NULL	578
Digestive	abscesses, subdiaphragmatic	NULL	567.22
Digestive	cyst of maxilla	M27.40	526.2
Digestive	angiodysplasia of stomach and duodenum (without mention of hemorrhage)	K31.819	537.82
Digestive	enterocolitis necrotising	NULL	557
Digestive	atony, colon	K59.89	564.89
Digestive	infection due to entamoeba coli	A06.9	7.8
Digestive	acute appendicitis unspecified	NULL	540.9
Digestive	postsurgical dumping syndrome	K91.1	564.2
Digestive	chronic periodontitis	NULL	523.4
Digestive	embedded teeth with abnormal position	K01.0	520.6
Digestive	decreased blood flow to intestines	NULL	557
Digestive	diseases of pancreas	NULL	577.9
Digestive	postsurgical malabsorption	K91.2	579.3
Digestive	retrognathia	M26.19	524.1
Digestive	supraeruption of teeth	M26.34	524.34
Digestive	giardia	A07.1	7.1
Digestive	arthropathy, postdysenteric (cms-hcc)	M02.10	009.0, 711.30
Digestive	maternal gallstones	NULL	574.2
Digestive	ulcer causing bleeding and hole in wall of stomach or small intestine	NULL	569.83
Digestive	liver, cirrhosis, obstructive biliary	NULL	571.6
Digestive	colitis, allergic	NULL	558.3
Digestive	abscesses, subphrenic	NULL	567.22
Digestive	lower gastrointestinal bleeding	K92.2	578.9
Digestive	enterostomy hemorrhage (cms-hcc)	K94.11	569.69
Digestive	gastrointestinal tract bleed	K92.2	578.9
Digestive	complication of gastric band procedure	K95.09	539.09
Digestive	strictures, esophageal	NULL	530.3
Digestive	disorder of intestine	NULL	569.8
Digestive	gastrointestinal tract bleed (nos)	NULL	578.9
Digestive	comp intest pouch nec	NULL	569.79
Digestive	chronic ulcer stomach & intestines with bleeding/perforation	NULL	531.5
Digestive	gastrointestinal tract obstruction (cms-hcc)	K56.609	560.9
Digestive	enterocolitis pseudomembranous	NULL	557
Digestive	acute duodenal ulcer with haemorrhage and perforation	NULL	532.2
Digestive	ipn of fish	NULL	577
Digestive	acute mesenteric insufficiency (cms-hcc)	K55.059	557
Digestive	mesioclusion	M26.213	524.23
Digestive	absence of teeth	NULL	525.42
Digestive	acute apical periodontitis of pulpal origin	K04.4	522.4
Digestive	non fluoride enamel opacities	NULL	520.3
Digestive	dysfunctions, liver	NULL	573.9
Digestive	granulomatous hepatitis nec	NULL	573.3
Digestive	alveolar pyorrhoea	NULL	523.4
Digestive	hyposalivations	NULL	527.7
Digestive	disorder of rectum and anus	K62.9	569.49
Digestive	uncontrollable nausea and vomiting	R11.2	536.2
Digestive	malfunctioning jejunostomy tube (cms-hcc)	K94.13	569.62
Digestive	intestinal infection due to bacteria causing bloody diarrhea	A04.9	8.5
Digestive	gastrojejunal ulcer	NULL	534.9
Digestive	other specified disorders of stomach and duodenum	NULL	537.8
Digestive	hepatitis	NULL	573.1
Digestive	acquired epiphrenic diverticulum of esophagus	K22.5	530.6
Digestive	hyperacidity, gastric	NULL	536.8
Digestive	bilateral recurrent inguinal hernia with gangrene and obstruction	K40.11	550.03
Digestive	gallstones with obstruction of gallbladder	K80.21	574.21
Digestive	hernia, hiatal	K44.9	553.3
Digestive	hyperchlorhydria, gastric	NULL	536.8
Digestive	gastrojejunal ulcer with hemorrhage	K28.4	534.4
Digestive	calculus of bile duct with acute cholangitis with obstruction	K80.33	574.51, 576.1
Digestive	hernia, cooper's	NULL	553.8
Digestive	salivary secretion	K11.7	527.7
Digestive	dentin sensitivity	K03.89	521.89
Digestive	accretion on teeth	NULL	523.6
Digestive	achalasia (of cardia)	NULL	530
Digestive	food poisoning due to vibrio parahemolyticus	A05.3	5.4
Digestive	biliary leak from raw surface of reduced liver	NULL	576.8
Digestive	enteritis, necroticans	NULL	5.2
Digestive	escherichia gastroenteritis	A04.4	8
Digestive	h/o tooth extraction	K08.409	525.50, 525.10
Digestive	bilat ing hernia w/ obst	NULL	550.12
Digestive	necrotic tooth	K04.1	521.09
Digestive	cyst of oral region	K09.9	528.4
Digestive	abdominal apoplexy	NULL	568.81
Digestive	achalasia of esophagus	K22.0	530
Digestive	peptic ulcer due to helicobacter pylori	K27.9, B96.81	533.90, 041.86
Digestive	diseases, crohn's	NULL	555.1
Digestive	gastrojejunal ulcer with perforation (cms-hcc)	K28.5	534.5
Digestive	dyskinesia, esophagus	NULL	530.5
Digestive	gastrojejunal ulcer with perforation and obstruction (cms-hcc)	K28.5, K56.699	534.51
Digestive	decompensated hcv cirrhosis	NULL	571.5
Digestive	high anal fistula	K60.3	565.1
Digestive	duodenal ulcer disease	K26.9	532.9
Digestive	gastrojejunal ulcer without hemorrhage or perforation	K28.9	534.9
Digestive	ulcerative (chronic) ileocolitis (cms-hcc)	K51.00	556.1
Digestive	stomach ruptures	NULL	537.89
Digestive	gastrojejunal ulcer without hemorrhage or perforation but with obstruction	K28.9, K56.609	534.91
Digestive	gastrojejunal ulcer, acute with both haemorrhage and perforation	NULL	534.2
Digestive	occlusion of bile duct	K83.1	576.2
Digestive	procidentia	NULL	569.1
Digestive	splanchnoptoses	NULL	569.89
Digestive	hematemesis/vomiting blood	K92.0	578
Digestive	mycophenolate mofetil-induced pancreatitis	K85.30, T45.1X5A	577.0, E980.4
Digestive	acquired esophagocele	K22.5	530.6
Digestive	quiescent ulcerative colitis (cms-hcc)	K51.90	556.9
Digestive	achlorhydria	NULL	536.8
Digestive	joint disorder, temporomandibular	NULL	524.69
Digestive	noninfectious enteritis	K52.9	558.9
Digestive	motility disorders, esophageal	NULL	530.5
Digestive	ascites	R18	NULL
Digestive	scybala	NULL	560.39
Digestive	procidentia of rectal sphincter	K62.2	569.1
Digestive	leukokeratosis nicotina palati	K13.24	528.79
Digestive	gastritides	NULL	536.9
Digestive	gastrojejunal ulcer, acute with perforation and obstruction (cms-hcc)	K28.1	534.11
Digestive	peritoneal abscess (cms-hcc)	K65.1	567.22
Digestive	immunosuppressive-induced gastrointestinal toxicity	K92.89, T45.1X5A	569.89, E933.1
Digestive	reflux esophagitis	K21.00	530.11
Digestive	achlorhydria/achylia gastrica	NULL	536.8
Digestive	toother develop/erupt disease	NULL	520
Digestive	postviral gastroparesis	K31.84	536.3
Digestive	gastrojejunal ulcer, chronic without haemorrhage or perforation	NULL	534.7
Digestive	sensory ataxia	NULL	572.8
Digestive	chronic gastric ulcer with haemorrhage and obstruction	NULL	531.41
Digestive	pouch ulcer	K28.9	534.9
Digestive	dg (desquamative gingivitis)	K05.10	523.1
Digestive	hemorrhagic proctocolitides	NULL	556.9
Digestive	gastrojejunal ulcer, unspecified as acute or chronic, without mention of hemorrhage or perforation, with obstruction	K28.9	534.91
Digestive	sialadenitis	K11.20	527.2
Digestive	pseudo-obstruction esophagus	K22.4	530.5
Digestive	autoimmune sclerosing pancreatitis (cms-hcc)	K86.1	577.8
Digestive	abrasion of teeth, localized	K03.1	521.24
Digestive	rheumatoid purpura	NULL	573.3
Digestive	acquired absence of all teeth	K08.109	525.40, 525.10
Digestive	acute gastrointestinal ulcer with hemorrhage & perforation	NULL	532.6
Digestive	acquired absence of tooth	K08.409	525.50, 525.10
Digestive	acute anastomotic ulcer	K28.3	534.3
Digestive	typhoid and paratyphoid fevers	NULL	2.9
Digestive	conical, teeth	NULL	520.2
Digestive	pouchitis (cms-hcc)	K91.850	569.71
Digestive	gastro-esophageal reflux disease with esophagitis	K21.00	530.11
Digestive	reflux gastritis	K29.60	535.4
Digestive	dientameba fragilis infection	A07.8	7.8
Digestive	gastroparesis	K31.84	536.3
Digestive	toother develop/erupt disease	NULL	520.9
Digestive	toxic liver disease w hepatic necrosis	NULL	573.3
Digestive	necrosis, hepatic	NULL	570
Digestive	chronic colitis	K52.9	558.9
Digestive	diverticulum of esophagus	NULL	530.6
Digestive	purulent appendicitis	K35.80	540.9
Digestive	chronic peptic ulcer perf-obst	NULL	533.51
Digestive	gastroenteritis due to antineoplastic chemotherapy	K52.1, T45.1X5A	558.9, E933.1
Digestive	parodontal abscess	K05.219	523.31
Digestive	hernia, incisional, with, gangrene	NULL	551.21
Digestive	esophagostomy, infectious complication (cms-hcc)	K94.32	530.86
Digestive	unspecified dental caries	K02.9	521
Digestive	diverticulitis of colon with bleeding	K57.33	562.13
Digestive	pneumonia due to salmonella	NULL	3.22
Digestive	malfunction, colostomy	NULL	569.6
Digestive	periodontitis, circumpubertal	NULL	523.4
Digestive	pain, orofacial	NULL	528.9
Digestive	malabsorption due to intolerance, not elsewhere classified	NULL	579.8
Digestive	acquired epiphrenic diverticulum of oesophagus	NULL	530.6
Digestive	hernia, femoral, bilateral	K41.20	553.02
Digestive	appendicular ataxia	NULL	572.8
Digestive	gastrostomy infection (cms-hcc)	K94.22	536.41
Digestive	stool tarry	NULL	578.1
Digestive	blood vessel lesion of intestine	NULL	569.86
Digestive	tooth wear, localized	K03.0	521.14
Digestive	dentinogenesis imperfecta - shield's type i	NULL	520.5
Digestive	alveolitis of right jaw	M27.3	526.5
Digestive	chronic simple marginal gingivitis	K05.10	523.1
Digestive	cmi (chronic mesenteric ischemia) (cms-hcc)	K55.1	557.1
Digestive	acute peptic ulcer of unspecified site without mention of hemorrhage and perforation	NULL	533.3
Digestive	diabetic gastroparalysis	NULL	536.3
Digestive	cross bite	NULL	524.4
Digestive	disease crohns	NULL	555
Digestive	periapical abscess without sinus tract	K04.7	522.5
Digestive	severe ulcer of the small intestine	K63.3	532.3
Digestive	splenic, flexure syndrome	NULL	569.89
Digestive	arthropathy following intestinal bypass, right shoulder	M02.011	713.1
Digestive	porto-biliary fistula	K83.3	576.4
Digestive	ulcerative colitis, chronic (cms-hcc)	K51.90	556.9
Digestive	hernia of abdominal cavity	NULL	553
Digestive	chronic duoden ulcer w/ perf	NULL	532.5
Digestive	acquired gastric wall deformity	K31.89	537.89
Digestive	gc infections	NULL	98
Digestive	burning sensation of rectum	R20.8	569.49
Digestive	avulsed tooth	NULL	525.11
Digestive	angles classification	NULL	524.4
Digestive	ge reflux	K21.9	530.81
Digestive	recurrent unilateral femoral hernia nos	NULL	553.01
Digestive	ileitis	K52.9	558.9
Digestive	diverticulosis of rectosigmoid	K57.30	562.1
Digestive	angle's classification	NULL	524.3
Digestive	acute gastric ulcer with hemorrhage	NULL	531
Digestive	pulp necroses	NULL	522.1
Digestive	mild acid reflux	K21.9	530.81
Digestive	enterocolitis, necrotizing (cms-hcc)	K55.30	557
Digestive	pre-eruptive color changes	K00.8	520.8
Digestive	collagenous enteropathy syndrome	K90.89	579.8
Digestive	choledocholithiasis	K80.50	574.5
Digestive	salmonella infection of joint	NULL	3.23
Digestive	colo-enteric fistula	K63.2	569.81
Digestive	acute marginal ulcer	K28.3	534.3
Digestive	acquired oesophageal diverticulum	NULL	530.6
Digestive	arteriomesenteric duodenal ileus	NULL	537.2
Digestive	chronic periodontitis, unspecified	K05.30	523.4
Digestive	intestinal dieulafoy's (hemorrhagic) lesion	K63.81	569.86
Digestive	gastrostomy site leak (cms-hcc)	K94.23	536.42
Digestive	crohn's disease	NULL	555
Digestive	acquired oesophageal pouch	NULL	530.6
Digestive	other hernia of abdominal cavity without mention of obstruction or gangrene	NULL	553.9
Digestive	amoebic dysentery	NULL	6.9
Digestive	gastr mucosal hypertroph	NULL	535.2
Digestive	anomalies of dental arch relationship	M26.20	524.2
Digestive	chronic marginal ulcer	K28.7	534.7
Digestive	gerd with apnea	K21.9, R06.81	530.81, 786.03
Digestive	gastro-oesophageal reflux disease with hiatal hernia	NULL	553.3
Digestive	failure of dental implant due to periodontal infection	M27.62	525.72
Digestive	pancreatitis, hemorrhagic, of pancreas transplant	NULL	577
Digestive	acquired oesophagocoele	NULL	530.6
Digestive	chronic or unspecified gastric ulcer with hemorrhage and obstruction	K25.4, K31.89	531.41
Digestive	gf (gastric fistula)	K31.6	537.4
Digestive	ghost teeth	K00.4	520.4
Digestive	ghost tooth	K00.4	520.4
Digestive	fatty liver with brain disorder	K76.0, G93.9	571.8, 348.9
Digestive	osler's syndrome	K80.20	574.2
Digestive	dental arch anomaly, angle's class iii	M26.213	524.23
Digestive	acquired pulsion diverticulum of esophagus	K22.5	530.6
Digestive	postdysenteric arthropathy of forearm (cms-hcc)	M02.139	009.0, 711.33
Digestive	acquired pyloric stenosis	K31.1	537
Digestive	gi (gastrointestinal hemorrhage)	K92.2	578.9
Digestive	ulcer of rectum	K62.6	569.41
Digestive	hepatis, peliosis	NULL	573.3
Digestive	angiodysplasia of intestine (without mention of hemorrhage)	K55.20	569.84
Digestive	acquired short bowel syndrome	K90.829	579.3
Digestive	gi bleed not requiring more than 4 units of blood in 24 hours, icu, or surgery	K92.2	578.9
Digestive	calc gallblad w ac cholecyst wo obstrct	NULL	574
[truncated: 367,031+ more rows]
